# Supplementary material for: Enhanced carbon dioxide drainage observed in digital rock under intermediate wetting conditions
Source: Sci Rep. 2024 Jul 9;14:15852. doi: 10.1038/s41598-024-65920-6 (PMC11233577; doi:10.1038/s41598-024-65920-6)
Supplement: Supplementary file 2 — Supplementary Information 2. [file 41598_2024_65920_MOESM2_ESM.xlsx]

## Sheet: Sheet1
	index	OriginalRock	NetworkType	PressureGrad(Pa/m)	Temperature(K)	Contact Angle	X-Saturation	X-InjVol	X-Time	Y-Saturation	Y-InjVol	Y-Time	Z-Saturation	Z-InjVol	Z-Time	Mean-Saturation	Mean-InjVol	Mean-Time
0	10400	Berea_sister	random	1e4	323	20	0.00787547	0.00787547	0.0005	0.0079589	0.0079589	0.0005	0.00779886	0.0077865	0.0005	0.00787774	0.00787362	0.0005
1	10401	Berea_sister	random	1e4	323	20	0.013608	0.0136822	0.001	0.01388	0.01388	0.001	0.0133688	0.0133802	0.001	0.0136189	0.0136474	0.001
2	10402	Berea_sister	random	1e4	323	20	0.01879	0.01879	0.0015	0.0191446	0.0191446	0.0015	0.0181719	0.0181719	0.0015	0.0187022	0.0187022	0.0015
3	10403	Berea_sister	random	1e4	323	20	0.0236613	0.0236613	0.002	0.0240566	0.0240566	0.002	0.0227218	0.0227218	0.002	0.0234799	0.0234799	0.002
4	10404	Berea_sister	random	1e4	323	20	0.0282299	0.0282299	0.0025	0.0287263	0.0286451	0.0025	0.0272075	0.0272437	0.0025	0.0280546	0.0280395	0.0025
5	10405	Berea_sister	random	1e4	323	20	0.0326606	0.0326606	0.003	0.0334816	0.0334424	0.003	0.0313824	0.0314547	0.003	0.0325082	0.0325192	0.003
6	10406	Berea_sister	random	1e4	323	20	0.0370667	0.0370667	0.0035	0.0379261	0.0379045	0.0035	0.0357425	0.0358149	0.0035	0.0369118	0.0369287	0.0035
7	10407	Berea_sister	random	1e4	323	20	0.0414997	0.0414249	0.004	0.0426308	0.0426468	0.004	0.0399089	0.0401835	0.004	0.0413465	0.0414184	0.004
8	10408	Berea_sister	random	1e4	323	20	0.0456842	0.0457064	0.0045	0.0475846	0.0477935	0.0045	0.0444167	0.0445154	0.0045	0.0458952	0.0460051	0.0045
9	10409	Berea_sister	random	1e4	323	20	0.0497721	0.0500601	0.005	0.0526148	0.0526311	0.005	0.0487841	0.048808	0.005	0.0503903	0.0504997	0.005
10	10410	Berea_sister	random	1e4	323	20	0.0539994	0.0540879	0.0055	0.0572189	0.0576752	0.0055	0.0528782	0.0530044	0.0055	0.0546988	0.0549225	0.0055
11	10411	Berea_sister	random	1e4	323	20	0.0579206	0.0576756	0.006	0.0620602	0.0624721	0.006	0.0570673	0.05715	0.006	0.059016	0.0590992	0.006
12	10412	Berea_sister	random	1e4	323	20	0.0614406	0.0614913	0.0065	0.0667186	0.0669507	0.0065	0.0612059	0.0613349	0.0065	0.0631217	0.0632589	0.0065
13	10413	Berea_sister	random	1e4	323	20	0.0655483	0.0656662	0.007	0.0711274	0.0717632	0.007	0.0651018	0.0631264	0.007	0.0672592	0.0668519	0.007
14	10414	Berea_sister	random	1e4	323	20	0.0696272	0.0698275	0.0075	0.0759934	0.076231	0.0075	0.0669474	0.0674137	0.0075	0.070856	0.0711574	0.0075
15	10415	Berea_sister	random	1e4	323	20	0.0735401	0.0737557	0.008	0.0800161	0.0810732	0.008	0.0718599	0.0719483	0.008	0.0751387	0.0755924	0.008
16	10416	Berea_sister	random	1e4	323	20	0.0778832	0.0780989	0.0085	0.0846175	0.0848609	0.0085	0.0761733	0.0762933	0.0085	0.079558	0.079751	0.0085
17	10417	Berea_sister	random	1e4	323	20	0.0821506	0.0820646	0.009	0.0886452	0.0889022	0.009	0.0804638	0.0805837	0.009	0.0837532	0.0838502	0.009
18	10418	Berea_sister	random	1e4	323	20	0.0860304	0.0862513	0.0095	0.0923077	0.0934391	0.0095	0.0849421	0.085062	0.0095	0.0877601	0.0882508	0.0095
19	10419	Berea_sister	random	1e4	323	20	0.0903326	0.0912883	0.01	0.0974409	0.0977917	0.01	0.0894207	0.0895406	0.01	0.092398	0.0928736	0.01
20	10420	Berea_sister	random	1e4	323	20	0.0951324	0.0959717	0.0105	0.102542	0.103481	0.0105	0.0933867	0.0935066	0.0105	0.0970202	0.097653	0.0105
21	10421	Berea_sister	random	1e4	323	20	0.0995222	0.0976404	0.011	0.108956	0.109392	0.011	0.0973451	0.0974651	0.011	0.101941	0.101499	0.011
22	10422	Berea_sister	random	1e4	323	20	0.100814	0.0997414	0.0115	0.113329	0.113792	0.0115	0.10073	0.10085	0.0115	0.104958	0.104794	0.0115
23	10423	Berea_sister	random	1e4	323	20	0.102965	0.103263	0.012	0.117225	0.117688	0.012	0.103955	0.104075	0.012	0.108048	0.108342	0.012
24	10424	Berea_sister	random	1e4	323	20	0.106316	0.105711	0.0125	0.120897	0.121359	0.0125	0.107302	0.107422	0.0125	0.111505	0.111497	0.0125
25	10425	Berea_sister	random	1e4	323	20	0.108043	0.108349	0.013	0.124905	0.125368	0.013	0.110387	0.110507	0.013	0.114445	0.114741	0.013
26	10426	Berea_sister	random	1e4	323	20	0.110624	0.11093	0.0135	0.1287	0.129771	0.0135	0.113365	0.113485	0.0135	0.117563	0.118062	0.0135
27	10427	Berea_sister	random	1e4	323	20	0.11369	0.114688	0.014	0.132423	0.132903	0.014	0.116052	0.116172	0.014	0.120722	0.121254	0.014
28	10428	Berea_sister	random	1e4	323	20	0.117938	0.118262	0.0145	0.135397	0.135877	0.0145	0.118727	0.118847	0.0145	0.124021	0.124329	0.0145
29	10429	Berea_sister	random	1e4	323	20	0.121516	0.12184	0.015	0.138279	0.138759	0.015	0.121298	0.122095	0.015	0.127031	0.127564	0.015
30	10430	Berea_sister	random	1e4	323	20	0.12496	0.12532	0.0155	0.140881	0.142544	0.0155	0.124313	0.124439	0.0155	0.130051	0.130768	0.0155
31	10431	Berea_sister	random	1e4	323	20	0.127902	0.128304	0.016	0.144345	0.14484	0.016	0.126819	0.126945	0.016	0.133022	0.133363	0.016
32	10432	Berea_sister	random	1e4	323	20	0.131158	0.131566	0.0165	0.146433	0.146928	0.0165	0.128907	0.125669	0.0165	0.1355	0.134721	0.0165
33	10433	Berea_sister	random	1e4	323	20	0.13444	0.135021	0.017	0.148305	0.1488	0.017	0.127573	0.127711	0.017	0.136773	0.137177	0.017
34	10434	Berea_sister	random	1e4	323	20	0.13729	0.137709	0.0175	0.150045	0.15057	0.0175	0.129521	0.129667	0.0175	0.138952	0.139316	0.0175
35	10435	Berea_sister	random	1e4	323	20	0.139507	0.139927	0.018	0.151916	0.153819	0.018	0.131379	0.132514	0.018	0.140934	0.142087	0.018
36	10436	Berea_sister	random	1e4	323	20	0.141536	0.141956	0.0185	0.155292	0.155885	0.0185	0.134292	0.134445	0.0185	0.143707	0.144095	0.0185
37	10437	Berea_sister	random	1e4	323	20	0.143392	0.143812	0.019	0.157121	0.157722	0.019	0.136068	0.136388	0.019	0.145527	0.145974	0.019
38	10438	Berea_sister	random	1e4	323	20	0.1454	0.144569	0.0195	0.158623	0.159233	0.0195	0.138109	0.137859	0.0195	0.147377	0.14722	0.0195
39	10439	Berea_sister	random	1e4	323	20	0.146287	0.14672	0.02	0.160105	0.163157	0.02	0.139899	0.140122	0.02	0.148764	0.15	0.02
40	10440	Berea_sister	random	1e4	323	20	0.148324	0.148757	0.0205	0.163974	0.164631	0.0205	0.14204	0.142319	0.0205	0.151446	0.151902	0.0205
41	10441	Berea_sister	random	1e4	323	20	0.150225	0.150658	0.021	0.165352	0.166036	0.021	0.144542	0.144822	0.021	0.153373	0.153838	0.021
42	10442	Berea_sister	random	1e4	323	20	0.151751	0.152185	0.0215	0.166882	0.167565	0.0215	0.147216	0.147495	0.0215	0.155283	0.155748	0.0215
43	10443	Berea_sister	random	1e4	323	20	0.15318	0.155781	0.022	0.168465	0.169171	0.022	0.149719	0.14632	0.022	0.157121	0.15709	0.022
44	10444	Berea_sister	random	1e4	323	20	0.156739	0.157186	0.0225	0.169862	0.170591	0.0225	0.148122	0.148409	0.0225	0.158241	0.158728	0.0225
45	10445	Berea_sister	random	1e4	323	20	0.158042	0.160465	0.023	0.171283	0.172011	0.023	0.149952	0.15024	0.023	0.159759	0.160905	0.023
46	10446	Berea_sister	random	1e4	323	20	0.161177	0.16158	0.0235	0.172782	0.173511	0.0235	0.15174	0.152033	0.0235	0.1619	0.162375	0.0235
47	10447	Berea_sister	random	1e4	323	20	0.162243	0.162645	0.024	0.174132	0.17486	0.024	0.153312	0.153611	0.024	0.163229	0.163706	0.024
48	10448	Berea_sister	random	1e4	323	20	0.163508	0.163911	0.0245	0.175434	0.176163	0.0245	0.155241	0.153083	0.0245	0.164728	0.164386	0.0245
49	10449	Berea_sister	random	1e4	323	20	0.165041	0.165444	0.025	0.176782	0.177511	0.025	0.154708	0.151751	0.025	0.16551	0.164902	0.025
50	10450	Berea_sister	random	1e4	323	20	0.166117	0.16652	0.0255	0.17856	0.179288	0.0255	0.153235	0.153552	0.0255	0.165971	0.166454	0.0255
51	10451	Berea_sister	random	1e4	323	20	0.166899	0.167303	0.026	0.179869	0.180307	0.026	0.15535	0.155672	0.026	0.167373	0.167761	0.026
52	10452	Berea_sister	random	1e4	323	20	0.167648	0.168051	0.0265	0.18079	0.181489	0.0265	0.156945	0.157631	0.0265	0.168461	0.169057	0.0265
53	10453	Berea_sister	random	1e4	323	20	0.168552	0.168956	0.027	0.182072	0.182771	0.027	0.15846	0.158787	0.027	0.169695	0.170172	0.027
54	10454	Berea_sister	random	1e4	323	20	0.169268	0.169842	0.0275	0.183064	0.186496	0.0275	0.159742	0.16007	0.0275	0.170691	0.172136	0.0275
55	10455	Berea_sister	random	1e4	323	20	0.170155	0.170573	0.028	0.186633	0.187359	0.028	0.160721	0.161049	0.028	0.172503	0.172994	0.028
56	10456	Berea_sister	random	1e4	323	20	0.170935	0.171354	0.0285	0.187439	0.188166	0.0285	0.161481	0.161834	0.0285	0.173285	0.173785	0.0285
57	10457	Berea_sister	random	1e4	323	20	0.171578	0.171998	0.029	0.188269	0.188997	0.029	0.162214	0.162615	0.029	0.17402	0.174537	0.029
58	10458	Berea_sister	random	1e4	323	20	0.172232	0.172654	0.0295	0.1893	0.190029	0.0295	0.162943	0.163369	0.0295	0.174825	0.17535	0.0295
59	10459	Berea_sister	random	1e4	323	20	0.172829	0.173252	0.03	0.190099	0.190828	0.03	0.164167	0.164593	0.03	0.175698	0.176224	0.03
60	10460	Berea_sister	random	1e4	323	20	0.173468	0.173893	0.0305	0.190762	0.191493	0.0305	0.165475	0.163353	0.0305	0.176568	0.176246	0.0305
61	10461	Berea_sister	random	1e4	323	20	0.173994	0.172863	0.031	0.191432	0.192164	0.031	0.164556	0.16283	0.031	0.176661	0.175952	0.031
62	10462	Berea_sister	random	1e4	323	20	0.172911	0.173352	0.0315	0.192228	0.192961	0.0315	0.16347	0.163877	0.0315	0.176203	0.17673	0.0315
63	10463	Berea_sister	random	1e4	323	20	0.173437	0.173882	0.032	0.192945	0.193679	0.032	0.164282	0.164689	0.032	0.176888	0.177417	0.032
64	10464	Berea_sister	random	1e4	323	20	0.174113	0.17456	0.0325	0.193607	0.195341	0.0325	0.165068	0.165476	0.0325	0.177596	0.178459	0.0325
65	10465	Berea_sister	random	1e4	323	20	0.174739	0.175189	0.033	0.195167	0.195932	0.033	0.166012	0.166422	0.033	0.178639	0.179181	0.033
66	10466	Berea_sister	random	1e4	323	20	0.175315	0.175767	0.0335	0.195718	0.196484	0.0335	0.166919	0.167331	0.0335	0.179318	0.17986	0.0335
67	10467	Berea_sister	random	1e4	323	20	0.175771	0.176224	0.034	0.196298	0.197066	0.034	0.167684	0.168096	0.034	0.179918	0.180462	0.034
68	10468	Berea_sister	random	1e4	323	20	0.176078	0.176531	0.0345	0.196965	0.19776	0.0345	0.168417	0.16883	0.0345	0.180486	0.18104	0.0345
69	10469	Berea_sister	random	1e4	323	20	0.176389	0.176843	0.035	0.197802	0.198625	0.035	0.168962	0.169376	0.035	0.181051	0.181615	0.035
70	10470	Berea_sister	random	1e4	323	20	0.176701	0.177156	0.0355	0.198713	0.199537	0.0355	0.169399	0.169814	0.0355	0.181604	0.182169	0.0355
71	10471	Berea_sister	random	1e4	323	20	0.177038	0.177493	0.036	0.199747	0.200572	0.036	0.169775	0.170191	0.036	0.182186	0.182752	0.036
72	10472	Berea_sister	random	1e4	323	20	0.177334	0.17779	0.0365	0.20036	0.201187	0.0365	0.170124	0.170541	0.0365	0.182606	0.183173	0.0365
73	10473	Berea_sister	random	1e4	323	20	0.177989	0.178448	0.037	0.200762	0.20159	0.037	0.170474	0.170894	0.037	0.183075	0.183644	0.037
74	10474	Berea_sister	random	1e4	323	20	0.178475	0.178935	0.0375	0.201184	0.204873	0.0375	0.170805	0.171226	0.0375	0.183488	0.185011	0.0375
75	10475	Berea_sister	random	1e4	323	20	0.179081	0.179543	0.038	0.204379	0.205243	0.038	0.171125	0.171548	0.038	0.184862	0.185444	0.038
76	10476	Berea_sister	random	1e4	323	20	0.179693	0.180158	0.0385	0.204722	0.205588	0.0385	0.171423	0.171848	0.0385	0.185279	0.185865	0.0385
77	10477	Berea_sister	random	1e4	323	20	0.180387	0.180855	0.039	0.205017	0.205885	0.039	0.171689	0.172115	0.039	0.185698	0.186285	0.039
78	10478	Berea_sister	random	1e4	323	20	0.181163	0.183178	0.0395	0.205232	0.206103	0.0395	0.171922	0.172351	0.0395	0.186106	0.187211	0.0395
79	10479	Berea_sister	random	1e4	323	20	0.182954	0.183449	0.04	0.205435	0.206309	0.04	0.172152	0.172583	0.04	0.186847	0.187447	0.04
80	10480	Berea_sister	random	1e4	323	20	0.183199	0.183699	0.0405	0.205636	0.206512	0.0405	0.172416	0.172849	0.0405	0.187084	0.187687	0.0405
81	10481	Berea_sister	random	1e4	323	20	0.183443	0.183188	0.041	0.205831	0.20671	0.041	0.172636	0.173072	0.041	0.187303	0.187657	0.041
82	10482	Berea_sister	random	1e4	323	20	0.182936	0.183458	0.0415	0.206034	0.206915	0.0415	0.172879	0.173316	0.0415	0.187283	0.187897	0.0415
83	10483	Berea_sister	random	1e4	323	20	0.18311	0.183638	0.042	0.206191	0.207075	0.042	0.173256	0.173695	0.042	0.187519	0.188136	0.042
84	10484	Berea_sister	random	1e4	323	20	0.183276	0.18381	0.0425	0.20634	0.207227	0.0425	0.173769	0.174209	0.0425	0.187795	0.188416	0.0425
85	10485	Berea_sister	random	1e4	323	20	0.183437	0.183975	0.043	0.206485	0.207374	0.043	0.17424	0.174681	0.043	0.188054	0.188677	0.043
86	10486	Berea_sister	random	1e4	323	20	0.183705	0.184247	0.0435	0.206658	0.207551	0.0435	0.174863	0.175306	0.0435	0.188409	0.189035	0.0435
87	10487	Berea_sister	random	1e4	323	20	0.183928	0.184474	0.044	0.206802	0.207697	0.044	0.17523	0.175674	0.044	0.188653	0.189282	0.044
88	10488	Berea_sister	random	1e4	323	20	0.184133	0.184682	0.0445	0.206933	0.207831	0.0445	0.175536	0.175981	0.0445	0.188867	0.189498	0.0445
89	10489	Berea_sister	random	1e4	323	20	0.18435	0.184902	0.045	0.207059	0.207961	0.045	0.17582	0.176267	0.045	0.189076	0.18971	0.045
90	10490	Berea_sister	random	1e4	323	20	0.184525	0.18508	0.0455	0.207181	0.208085	0.0455	0.176105	0.176553	0.0455	0.18927	0.189906	0.0455
91	10491	Berea_sister	random	1e4	323	20	0.184671	0.185229	0.046	0.207307	0.208214	0.046	0.176412	0.176864	0.046	0.189463	0.190102	0.046
92	10492	Berea_sister	random	1e4	323	20	0.18481	0.185371	0.0465	0.207435	0.208345	0.0465	0.176733	0.177189	0.0465	0.189659	0.190302	0.0465
93	10493	Berea_sister	random	1e4	323	20	0.18494	0.185504	0.047	0.207594	0.208507	0.047	0.177064	0.177522	0.047	0.189866	0.190511	0.047
94	10494	Berea_sister	random	1e4	323	20	0.185078	0.185645	0.0475	0.207774	0.20869	0.0475	0.177341	0.1778	0.0475	0.190065	0.190712	0.0475
95	10495	Berea_sister	random	1e4	323	20	0.185211	0.185781	0.048	0.207948	0.208867	0.048	0.177634	0.178094	0.048	0.190264	0.190914	0.048
96	10496	Berea_sister	random	1e4	323	20	0.185355	0.185927	0.0485	0.208097	0.20902	0.0485	0.177927	0.178387	0.0485	0.190459	0.191111	0.0485
97	10497	Berea_sister	random	1e4	323	20	0.185508	0.185456	0.049	0.208234	0.20916	0.049	0.178225	0.178686	0.049	0.190656	0.191101	0.049
98	10498	Berea_sister	random	1e4	323	20	0.185063	0.185577	0.0495	0.208385	0.209314	0.0495	0.178529	0.178992	0.0495	0.190659	0.191294	0.0495
99	10499	Berea_sister	random	1e4	323	20	0.185178	0.185696	0.05	0.20853	0.209462	0.05	0.178815	0.179278	0.05	0.190841	0.191479	0.05
100	10500	Berea_sister	random	1e4	323	20	0.185283	0.185804	0.0505	0.208623	0.209558	0.0505	0.179015	0.17948	0.0505	0.190974	0.191614	0.0505
101	10501	Berea_sister	random	1e4	323	20	0.185402	0.185926	0.051	0.2087	0.209638	0.051	0.179166	0.179633	0.051	0.191089	0.191733	0.051
102	10502	Berea_sister	random	1e4	323	20	0.18555	0.186077	0.0515	0.20878	0.209722	0.0515	0.179301	0.17977	0.0515	0.19121	0.191856	0.0515
103	10503	Berea_sister	random	1e4	323	20	0.185701	0.186232	0.052	0.208859	0.209804	0.052	0.179432	0.179903	0.052	0.191331	0.19198	0.052
104	10504	Berea_sister	random	1e4	323	20	0.185868	0.186402	0.0525	0.208928	0.209876	0.0525	0.179568	0.180041	0.0525	0.191455	0.192106	0.0525
105	10505	Berea_sister	random	1e4	323	20	0.18602	0.186557	0.053	0.208999	0.20995	0.053	0.179701	0.180176	0.053	0.191573	0.192228	0.053
106	10506	Berea_sister	random	1e4	323	20	0.18619	0.18673	0.0535	0.209074	0.210029	0.0535	0.179837	0.180314	0.0535	0.191701	0.192358	0.0535
107	10507	Berea_sister	random	1e4	323	20	0.186425	0.186968	0.054	0.209155	0.210113	0.054	0.180032	0.18051	0.054	0.191871	0.19253	0.054
108	10508	Berea_sister	random	1e4	323	20	0.186559	0.187106	0.0545	0.209241	0.210201	0.0545	0.180272	0.180753	0.0545	0.192024	0.192687	0.0545
109	10509	Berea_sister	random	1e4	323	20	0.186706	0.187256	0.055	0.209338	0.210301	0.055	0.18043	0.180912	0.055	0.192158	0.192823	0.055
110	10510	Berea_sister	random	1e4	323	20	0.186822	0.187376	0.0555	0.209412	0.210379	0.0555	0.180511	0.180996	0.0555	0.192248	0.192917	0.0555
111	10511	Berea_sister	random	1e4	323	20	0.186968	0.187525	0.056	0.209507	0.210477	0.056	0.180585	0.181071	0.056	0.192353	0.193025	0.056
112	10512	Berea_sister	random	1e4	323	20	0.187114	0.187674	0.0565	0.209581	0.210555	0.0565	0.180689	0.181178	0.0565	0.192461	0.193135	0.0565
113	10513	Berea_sister	random	1e4	323	20	0.187263	0.187827	0.057	0.209639	0.210617	0.057	0.18078	0.181271	0.057	0.192561	0.193238	0.057
114	10514	Berea_sister	random	1e4	323	20	0.187413	0.187981	0.0575	0.209685	0.210666	0.0575	0.180838	0.181331	0.0575	0.192646	0.193326	0.0575
115	10515	Berea_sister	random	1e4	323	20	0.187535	0.188105	0.058	0.209732	0.210716	0.058	0.180895	0.18139	0.058	0.192721	0.193404	0.058
116	10516	Berea_sister	random	1e4	323	20	0.187702	0.188276	0.0585	0.209786	0.210774	0.0585	0.180961	0.181458	0.0585	0.192816	0.193503	0.0585
117	10517	Berea_sister	random	1e4	323	20	0.187877	0.188454	0.059	0.209841	0.210833	0.059	0.181012	0.181512	0.059	0.19291	0.1936	0.059
118	10518	Berea_sister	random	1e4	323	20	0.188049	0.18863	0.0595	0.209889	0.210884	0.0595	0.181064	0.181567	0.0595	0.193001	0.193694	0.0595
119	10519	Berea_sister	random	1e4	323	20	0.188197	0.188782	0.06	0.20994	0.21094	0.06	0.181123	0.181628	0.06	0.193087	0.193783	0.06
120	10520	Berea_sister	random	1e4	323	20	0.188367	0.188955	0.0605	0.210001	0.211005	0.0605	0.181192	0.181699	0.0605	0.193186	0.193886	0.0605
121	10521	Berea_sister	random	1e4	323	20	0.188837	0.189429	0.061	0.210049	0.211058	0.061	0.181259	0.181769	0.061	0.193382	0.194085	0.061
122	10522	Berea_sister	random	1e4	323	20	0.189054	0.189649	0.0615	0.210105	0.211118	0.0615	0.18131	0.181822	0.0615	0.19349	0.194197	0.0615
123	10523	Berea_sister	random	1e4	323	20	0.189236	0.189834	0.062	0.210158	0.211176	0.062	0.181349	0.181864	0.062	0.193581	0.194291	0.062
124	10524	Berea_sister	random	1e4	323	20	0.189413	0.190014	0.0625	0.210197	0.211219	0.0625	0.181385	0.181903	0.0625	0.193665	0.194378	0.0625
125	10525	Berea_sister	random	1e4	323	20	0.189856	0.19046	0.063	0.210231	0.211258	0.063	0.181425	0.181945	0.063	0.193837	0.194555	0.063
126	10526	Berea_sister	random	1e4	323	20	0.190348	0.190956	0.0635	0.210265	0.211297	0.0635	0.181464	0.181986	0.0635	0.194026	0.194746	0.0635
127	10527	Berea_sister	random	1e4	323	20	0.191001	0.191612	0.064	0.210298	0.211335	0.064	0.181497	0.182022	0.064	0.194265	0.19499	0.064
128	10528	Berea_sister	random	1e4	323	20	0.191295	0.191909	0.0645	0.210332	0.211373	0.0645	0.18153	0.182057	0.0645	0.194385	0.195113	0.0645
129	10529	Berea_sister	random	1e4	323	20	0.191516	0.192135	0.065	0.210368	0.211414	0.065	0.181566	0.182096	0.065	0.194483	0.195215	0.065
130	10530	Berea_sister	random	1e4	323	20	0.191741	0.192363	0.0655	0.210403	0.211454	0.0655	0.1816	0.182133	0.0655	0.194582	0.195317	0.0655
131	10531	Berea_sister	random	1e4	323	20	0.192115	0.19274	0.066	0.210439	0.211494	0.066	0.18163	0.182165	0.066	0.194728	0.195466	0.066
132	10532	Berea_sister	random	1e4	323	20	0.192479	0.193108	0.0665	0.210474	0.211534	0.0665	0.181659	0.182197	0.0665	0.194871	0.195613	0.0665
133	10533	Berea_sister	random	1e4	323	20	0.192759	0.193391	0.067	0.210516	0.21158	0.067	0.18169	0.18223	0.067	0.194988	0.195734	0.067
134	10534	Berea_sister	random	1e4	323	20	0.19291	0.193546	0.0675	0.210558	0.211626	0.0675	0.18172	0.182263	0.0675	0.195063	0.195812	0.0675
135	10535	Berea_sister	random	1e4	323	20	0.193051	0.193691	0.068	0.210599	0.211672	0.068	0.18175	0.182295	0.068	0.195134	0.195886	0.068
136	10536	Berea_sister	random	1e4	323	20	0.193217	0.193861	0.0685	0.21064	0.211718	0.0685	0.181781	0.182329	0.0685	0.195213	0.195969	0.0685
137	10537	Berea_sister	random	1e4	323	20	0.193284	0.193931	0.069	0.21068	0.211763	0.069	0.181823	0.182372	0.069	0.195262	0.196022	0.069
138	10538	Berea_sister	random	1e4	323	20	0.193325	0.193976	0.0695	0.21073	0.211817	0.0695	0.181869	0.182422	0.0695	0.195308	0.196072	0.0695
139	10539	Berea_sister	random	1e4	323	20	0.193363	0.194019	0.07	0.210783	0.211876	0.07	0.181911	0.182466	0.07	0.195352	0.19612	0.07
140	10540	Berea_sister	random	1e4	323	20	0.1934	0.19406	0.0705	0.210817	0.211915	0.0705	0.181951	0.182508	0.0705	0.195389	0.196161	0.0705
141	10541	Berea_sister	random	1e4	323	20	0.193436	0.194099	0.071	0.210853	0.211956	0.071	0.181976	0.182536	0.071	0.195422	0.196197	0.071
142	10542	Berea_sister	random	1e4	323	20	0.193471	0.194139	0.0715	0.210894	0.212002	0.0715	0.182002	0.182564	0.0715	0.195456	0.196235	0.0715
143	10543	Berea_sister	random	1e4	323	20	0.193506	0.194177	0.072	0.210928	0.212043	0.072	0.182029	0.182594	0.072	0.195488	0.196271	0.072
144	10544	Berea_sister	random	1e4	323	20	0.193544	0.194218	0.0725	0.210958	0.212079	0.0725	0.182056	0.182624	0.0725	0.195519	0.196307	0.0725
145	10545	Berea_sister	random	1e4	323	20	0.193585	0.194263	0.073	0.21099	0.212116	0.073	0.182076	0.182646	0.073	0.19555	0.196342	0.073
146	10546	Berea_sister	random	1e4	323	20	0.193629	0.194312	0.0735	0.211022	0.212154	0.0735	0.182094	0.182667	0.0735	0.195582	0.196378	0.0735
147	10547	Berea_sister	random	1e4	323	20	0.193674	0.19436	0.074	0.211054	0.212192	0.074	0.182111	0.182687	0.074	0.195613	0.196413	0.074
148	10548	Berea_sister	random	1e4	323	20	0.193721	0.194411	0.0745	0.211086	0.212229	0.0745	0.182128	0.182707	0.0745	0.195645	0.196449	0.0745
149	10549	Berea_sister	random	1e4	323	20	0.193767	0.19446	0.075	0.211118	0.212267	0.075	0.182143	0.182725	0.075	0.195676	0.196484	0.075
150	10550	Berea_sister	random	1e4	323	20	0.193824	0.194522	0.0755	0.211147	0.212303	0.0755	0.182158	0.182743	0.0755	0.19571	0.196523	0.0755
151	10551	Berea_sister	random	1e4	323	20	0.19388	0.194582	0.076	0.211177	0.212338	0.076	0.182173	0.182761	0.076	0.195743	0.19656	0.076
152	10552	Berea_sister	random	1e4	323	20	0.193938	0.194643	0.0765	0.211207	0.212374	0.0765	0.182191	0.182783	0.0765	0.195779	0.1966	0.0765
153	10553	Berea_sister	random	1e4	323	20	0.193995	0.194703	0.077	0.211237	0.212411	0.077	0.182212	0.182807	0.077	0.195815	0.19664	0.077
154	10554	Berea_sister	random	1e4	323	20	0.194089	0.194801	0.0775	0.211269	0.212448	0.0775	0.182237	0.182834	0.0775	0.195865	0.196695	0.0775
155	10555	Berea_sister	random	1e4	323	20	0.194202	0.194918	0.078	0.211296	0.212481	0.078	0.182262	0.182862	0.078	0.19592	0.196754	0.078
156	10556	Berea_sister	random	1e4	323	20	0.194289	0.195009	0.0785	0.211326	0.212517	0.0785	0.182285	0.182889	0.0785	0.195967	0.196805	0.0785
157	10557	Berea_sister	random	1e4	323	20	0.194372	0.195096	0.079	0.211359	0.212556	0.079	0.182306	0.182913	0.079	0.196013	0.196855	0.079
158	10558	Berea_sister	random	1e4	323	20	0.194447	0.195178	0.0795	0.21139	0.212593	0.0795	0.182326	0.182935	0.0795	0.196054	0.196902	0.0795
159	10559	Berea_sister	random	1e4	323	20	0.194521	0.195259	0.08	0.211422	0.212631	0.08	0.182345	0.182957	0.08	0.196096	0.196949	0.08
160	10560	Berea_sister	random	1e4	323	20	0.194559	0.195301	0.0805	0.211456	0.21267	0.0805	0.182364	0.182979	0.0805	0.196126	0.196984	0.0805
161	10561	Berea_sister	random	1e4	323	20	0.194596	0.195342	0.081	0.211482	0.212703	0.081	0.182383	0.183002	0.081	0.196154	0.197015	0.081
162	10562	Berea_sister	random	1e4	323	20	0.194658	0.195408	0.0815	0.211508	0.212734	0.0815	0.182403	0.183025	0.0815	0.19619	0.197056	0.0815
163	10563	Berea_sister	random	1e4	323	20	0.194728	0.195482	0.082	0.211535	0.212767	0.082	0.182423	0.183048	0.082	0.196229	0.197099	0.082
164	10564	Berea_sister	random	1e4	323	20	0.194794	0.195552	0.0825	0.211557	0.212796	0.0825	0.182443	0.183071	0.0825	0.196265	0.197139	0.0825
165	10565	Berea_sister	random	1e4	323	20	0.194876	0.195638	0.083	0.21158	0.212824	0.083	0.18246	0.18309	0.083	0.196305	0.197184	0.083
166	10566	Berea_sister	random	1e4	323	20	0.194929	0.195695	0.0835	0.211603	0.212853	0.0835	0.182476	0.18311	0.0835	0.196336	0.19722	0.0835
167	10567	Berea_sister	random	1e4	323	20	0.19495	0.19572	0.084	0.211626	0.212882	0.084	0.182493	0.18313	0.084	0.196356	0.197244	0.084
168	10568	Berea_sister	random	1e4	323	20	0.194973	0.195748	0.0845	0.211649	0.212911	0.0845	0.182509	0.183148	0.0845	0.196377	0.197269	0.0845
169	10569	Berea_sister	random	1e4	323	20	0.194992	0.19577	0.085	0.211672	0.21294	0.085	0.182524	0.183167	0.085	0.196396	0.197292	0.085
170	10570	Berea_sister	random	1e4	323	20	0.19501	0.195793	0.0855	0.211695	0.212969	0.0855	0.18254	0.183185	0.0855	0.196415	0.197316	0.0855
171	10571	Berea_sister	random	1e4	323	20	0.195028	0.195815	0.086	0.211719	0.212998	0.086	0.182555	0.183204	0.086	0.196434	0.197339	0.086
172	10572	Berea_sister	random	1e4	323	20	0.195047	0.195838	0.0865	0.211742	0.213028	0.0865	0.182571	0.183222	0.0865	0.196453	0.197363	0.0865
173	10573	Berea_sister	random	1e4	323	20	0.195065	0.195861	0.087	0.211767	0.213058	0.087	0.182586	0.183241	0.087	0.196473	0.197387	0.087
174	10574	Berea_sister	random	1e4	323	20	0.195083	0.195883	0.0875	0.211783	0.21308	0.0875	0.182602	0.183259	0.0875	0.196489	0.197407	0.0875
175	10575	Berea_sister	random	1e4	323	20	0.195095	0.195899	0.088	0.211799	0.213102	0.088	0.182617	0.183278	0.088	0.196504	0.197426	0.088
176	10576	Berea_sister	random	1e4	323	20	0.195108	0.195916	0.0885	0.211816	0.213125	0.0885	0.182632	0.183296	0.0885	0.196519	0.197446	0.0885
177	10577	Berea_sister	random	1e4	323	20	0.19512	0.195932	0.089	0.21186	0.213175	0.089	0.182651	0.183318	0.089	0.196543	0.197475	0.089
178	10578	Berea_sister	random	1e4	323	20	0.195132	0.195948	0.0895	0.211907	0.213228	0.0895	0.182675	0.183345	0.0895	0.196571	0.197507	0.0895
179	10579	Berea_sister	random	1e4	323	20	0.195143	0.195964	0.09	0.211957	0.213284	0.09	0.1827	0.183373	0.09	0.1966	0.19754	0.09
180	10580	Berea_sister	random	1e4	323	20	0.195155	0.19598	0.0905	0.21199	0.213324	0.0905	0.182733	0.183409	0.0905	0.196626	0.197571	0.0905
181	10581	Berea_sister	random	1e4	323	20	0.195167	0.195995	0.091	0.212	0.213341	0.091	0.182766	0.183444	0.091	0.196644	0.197593	0.091
182	10582	Berea_sister	random	1e4	323	20	0.195178	0.196011	0.0915	0.21201	0.213357	0.0915	0.182799	0.18348	0.0915	0.196662	0.197616	0.0915
183	10583	Berea_sister	random	1e4	323	20	0.19519	0.196027	0.092	0.21202	0.213374	0.092	0.182828	0.183513	0.092	0.196679	0.197638	0.092
184	10584	Berea_sister	random	1e4	323	20	0.195209	0.19605	0.0925	0.21203	0.213391	0.0925	0.182847	0.183535	0.0925	0.196696	0.197659	0.0925
185	10585	Berea_sister	random	1e4	323	20	0.195232	0.196078	0.093	0.21204	0.213408	0.093	0.182863	0.183554	0.093	0.196712	0.19768	0.093
186	10586	Berea_sister	random	1e4	323	20	0.195264	0.196114	0.0935	0.212051	0.213424	0.0935	0.182878	0.183572	0.0935	0.196731	0.197704	0.0935
187	10587	Berea_sister	random	1e4	323	20	0.195306	0.196161	0.094	0.212061	0.213441	0.094	0.182894	0.183591	0.094	0.196754	0.197731	0.094
188	10588	Berea_sister	random	1e4	323	20	0.195349	0.196207	0.0945	0.212071	0.213458	0.0945	0.182907	0.183607	0.0945	0.196775	0.197757	0.0945
189	10589	Berea_sister	random	1e4	323	20	0.195391	0.196254	0.095	0.212081	0.213475	0.095	0.182917	0.183621	0.095	0.196796	0.197783	0.095
190	10590	Berea_sister	random	1e4	323	20	0.195434	0.196301	0.0955	0.212091	0.213492	0.0955	0.182928	0.183634	0.0955	0.196817	0.197809	0.0955
191	10591	Berea_sister	random	1e4	323	20	0.195507	0.196378	0.096	0.212101	0.213508	0.096	0.182937	0.183647	0.096	0.196848	0.197844	0.096
192	10592	Berea_sister	random	1e4	323	20	0.195579	0.196454	0.0965	0.212111	0.213525	0.0965	0.182945	0.183658	0.0965	0.196878	0.197879	0.0965
193	10593	Berea_sister	random	1e4	323	20	0.195636	0.196515	0.097	0.212121	0.213541	0.097	0.182955	0.183671	0.097	0.196904	0.197909	0.097
194	10594	Berea_sister	random	1e4	323	20	0.195693	0.196576	0.0975	0.212129	0.213557	0.0975	0.182965	0.183684	0.0975	0.196929	0.197939	0.0975
195	10595	Berea_sister	random	1e4	323	20	0.195751	0.196639	0.098	0.212138	0.213572	0.098	0.182988	0.183711	0.098	0.196959	0.197974	0.098
196	10596	Berea_sister	random	1e4	323	20	0.195827	0.196719	0.0985	0.212147	0.213587	0.0985	0.183014	0.18374	0.0985	0.196996	0.198015	0.0985
197	10597	Berea_sister	random	1e4	323	20	0.195903	0.1968	0.099	0.212156	0.213603	0.099	0.183044	0.183773	0.099	0.197034	0.198058	0.099
198	10598	Berea_sister	random	1e4	323	20	0.195972	0.196873	0.0995	0.212164	0.213618	0.0995	0.183073	0.183805	0.0995	0.19707	0.198099	0.0995
199	10599	Berea_sister	random	1e4	323	20	0.196036	0.196941	0.1	0.212179	0.21364	0.1	0.183104	0.183839	0.1	0.197106	0.19814	0.1
200	10600	Berea_sister	random	1e4	323	20	0.196111	0.19702	0.1005	0.212194	0.213661	0.1005	0.183132	0.183871	0.1005	0.197146	0.198184	0.1005
201	10601	Berea_sister	random	1e4	323	20	0.196158	0.197071	0.101	0.212208	0.213682	0.101	0.183181	0.183923	0.101	0.197182	0.198226	0.101
202	10602	Berea_sister	random	1e4	323	20	0.196215	0.197132	0.1015	0.212239	0.21372	0.1015	0.183258	0.184003	0.1015	0.197237	0.198285	0.1015
203	10603	Berea_sister	random	1e4	323	20	0.196273	0.197195	0.102	0.212258	0.213746	0.102	0.183338	0.184087	0.102	0.19729	0.198342	0.102
204	10604	Berea_sister	random	1e4	323	20	0.196345	0.197271	0.1025	0.212269	0.213763	0.1025	0.18343	0.184182	0.1025	0.197348	0.198405	0.1025
205	10605	Berea_sister	random	1e4	323	20	0.196403	0.197333	0.103	0.212294	0.213796	0.103	0.183519	0.187515	0.103	0.197405	0.199548	0.103
206	10606	Berea_sister	random	1e4	323	20	0.196439	0.197373	0.1035	0.212336	0.213844	0.1035	0.186813	0.187599	0.1035	0.198529	0.199605	0.1035
207	10607	Berea_sister	random	1e4	323	20	0.196467	0.197406	0.104	0.212389	0.213904	0.104	0.186896	0.187685	0.104	0.198584	0.199665	0.104
208	10608	Berea_sister	random	1e4	323	20	0.196515	0.197458	0.1045	0.212425	0.213947	0.1045	0.186988	0.187781	0.1045	0.198643	0.199729	0.1045
209	10609	Berea_sister	random	1e4	323	20	0.196574	0.197521	0.105	0.212471	0.213999	0.105	0.187067	0.187864	0.105	0.198704	0.199795	0.105
210	10610	Berea_sister	random	1e4	323	20	0.196632	0.198849	0.1055	0.212514	0.214049	0.1055	0.187111	0.187911	0.1055	0.198752	0.20027	0.1055
211	10611	Berea_sister	random	1e4	323	20	0.197871	0.198865	0.106	0.21254	0.214083	0.106	0.187171	0.187974	0.106	0.199194	0.200307	0.106
212	10612	Berea_sister	random	1e4	323	20	0.197879	0.198877	0.1065	0.212563	0.214112	0.1065	0.187244	0.188051	0.1065	0.199229	0.200347	0.1065
213	10613	Berea_sister	random	1e4	323	20	0.197887	0.19889	0.107	0.212598	0.214154	0.107	0.187323	0.188134	0.107	0.199269	0.200393	0.107
214	10614	Berea_sister	random	1e4	323	20	0.197894	0.198902	0.1075	0.212642	0.214204	0.1075	0.187413	0.188227	0.1075	0.199316	0.200444	0.1075
215	10615	Berea_sister	random	1e4	323	20	0.197902	0.198914	0.108	0.212699	0.214268	0.108	0.187485	0.188302	0.108	0.199362	0.200495	0.108
216	10616	Berea_sister	random	1e4	323	20	0.19791	0.198927	0.1085	0.212761	0.214337	0.1085	0.187575	0.188396	0.1085	0.199415	0.200553	0.1085
217	10617	Berea_sister	random	1e4	323	20	0.197919	0.19894	0.109	0.212806	0.214388	0.109	0.187665	0.18849	0.109	0.199463	0.200606	0.109
218	10618	Berea_sister	random	1e4	323	20	0.197927	0.198953	0.1095	0.212827	0.214416	0.1095	0.187762	0.18859	0.1095	0.199505	0.200653	0.1095
219	10619	Berea_sister	random	1e4	323	20	0.197936	0.198965	0.11	0.212845	0.214441	0.11	0.187837	0.188669	0.11	0.199539	0.200692	0.11
220	10620	Berea_sister	random	1e4	323	20	0.197944	0.198978	0.1105	0.212862	0.214465	0.1105	0.187897	0.188733	0.1105	0.199568	0.200725	0.1105
221	10621	Berea_sister	random	1e4	323	20	0.197952	0.198991	0.111	0.212879	0.214489	0.111	0.187961	0.1888	0.111	0.199598	0.20076	0.111
222	10622	Berea_sister	random	1e4	323	20	0.197961	0.199003	0.1115	0.212897	0.214514	0.1115	0.188026	0.188869	0.1115	0.199628	0.200795	0.1115
223	10623	Berea_sister	random	1e4	323	20	0.197969	0.199016	0.112	0.212916	0.214539	0.112	0.1881	0.188947	0.112	0.199662	0.200834	0.112
224	10624	Berea_sister	random	1e4	323	20	0.197978	0.199028	0.1125	0.212934	0.214564	0.1125	0.18817	0.189019	0.1125	0.199694	0.20087	0.1125
225	10625	Berea_sister	random	1e4	323	20	0.197986	0.199041	0.113	0.212952	0.214589	0.113	0.188236	0.18909	0.113	0.199725	0.200906	0.113
226	10626	Berea_sister	random	1e4	323	20	0.197995	0.199053	0.1135	0.212971	0.214614	0.1135	0.188334	0.189191	0.1135	0.199766	0.200953	0.1135
227	10627	Berea_sister	random	1e4	323	20	0.198003	0.199066	0.114	0.212989	0.214639	0.114	0.188395	0.189255	0.114	0.199796	0.200987	0.114
228	10628	Berea_sister	random	1e4	323	20	0.198011	0.199078	0.1145	0.213007	0.214664	0.1145	0.188457	0.189321	0.1145	0.199825	0.201021	0.1145
229	10629	Berea_sister	random	1e4	323	20	0.198015	0.199086	0.115	0.213029	0.214693	0.115	0.188514	0.189381	0.115	0.199853	0.201054	0.115
230	10630	Berea_sister	random	1e4	323	20	0.19802	0.199095	0.1155	0.213059	0.21473	0.1155	0.188567	0.189438	0.1155	0.199882	0.201088	0.1155
231	10631	Berea_sister	random	1e4	323	20	0.198025	0.199104	0.116	0.213085	0.214763	0.116	0.188646	0.189521	0.116	0.199919	0.201129	0.116
232	10632	Berea_sister	random	1e4	323	20	0.198029	0.199112	0.1165	0.213114	0.214798	0.1165	0.18871	0.189588	0.1165	0.199951	0.201166	0.1165
233	10633	Berea_sister	random	1e4	323	20	0.198034	0.199121	0.117	0.213138	0.214829	0.117	0.188779	0.189661	0.117	0.199984	0.201204	0.117
234	10634	Berea_sister	random	1e4	323	20	0.198039	0.199131	0.1175	0.213157	0.214855	0.1175	0.188822	0.189707	0.1175	0.200006	0.201231	0.1175
235	10635	Berea_sister	random	1e4	323	20	0.198045	0.19914	0.118	0.213177	0.214881	0.118	0.18886	0.189749	0.118	0.200027	0.201257	0.118
236	10636	Berea_sister	random	1e4	323	20	0.19805	0.199149	0.1185	0.213196	0.214908	0.1185	0.188928	0.18982	0.1185	0.200058	0.201292	0.1185
237	10637	Berea_sister	random	1e4	323	20	0.198055	0.199159	0.119	0.213224	0.214942	0.119	0.188979	0.189875	0.119	0.200086	0.201325	0.119
238	10638	Berea_sister	random	1e4	323	20	0.198061	0.199168	0.1195	0.213247	0.214972	0.1195	0.189025	0.189925	0.1195	0.200111	0.201355	0.1195
239	10639	Berea_sister	random	1e4	323	20	0.198066	0.199178	0.12	0.21327	0.215002	0.12	0.189085	0.189989	0.12	0.20014	0.201389	0.12
240	10640	Berea_sister	random	1e4	323	20	0.198071	0.199187	0.1205	0.213284	0.215023	0.1205	0.189098	0.190005	0.1205	0.200151	0.201405	0.1205
241	10641	Berea_sister	random	1e4	323	20	0.198077	0.199197	0.121	0.213295	0.21504	0.121	0.189117	0.190028	0.121	0.200163	0.201421	0.121
242	10642	Berea_sister	random	1e4	323	20	0.198082	0.199206	0.1215	0.213305	0.215057	0.1215	0.189161	0.190075	0.1215	0.200183	0.201446	0.1215
243	10643	Berea_sister	random	1e4	323	20	0.198087	0.199215	0.122	0.213316	0.215074	0.122	0.189211	0.190128	0.122	0.200204	0.201473	0.122
244	10644	Berea_sister	random	1e4	323	20	0.198093	0.199225	0.1225	0.213326	0.215092	0.1225	0.189256	0.190177	0.1225	0.200225	0.201498	0.1225
245	10645	Berea_sister	random	1e4	323	20	0.198098	0.199234	0.123	0.213336	0.215109	0.123	0.189278	0.190203	0.123	0.200237	0.201515	0.123
246	10646	Berea_sister	random	1e4	323	20	0.198103	0.199244	0.1235	0.213347	0.215126	0.1235	0.189283	0.190212	0.1235	0.200244	0.201527	0.1235
247	10647	Berea_sister	random	1e4	323	20	0.198109	0.199254	0.124	0.213357	0.215143	0.124	0.189288	0.190221	0.124	0.200252	0.201539	0.124
248	10648	Berea_sister	random	1e4	323	20	0.198116	0.199264	0.1245	0.213368	0.215161	0.1245	0.189294	0.19023	0.1245	0.200259	0.201551	0.1245
249	10649	Berea_sister	random	1e4	323	20	0.198122	0.199275	0.125	0.213379	0.215178	0.125	0.189299	0.190239	0.125	0.200267	0.201564	0.125
250	10650	Berea_sister	random	1e4	323	20	0.198128	0.199285	0.1255	0.21339	0.215196	0.1255	0.189305	0.190248	0.1255	0.200274	0.201576	0.1255
251	10651	Berea_sister	random	1e4	323	20	0.198136	0.199297	0.126	0.213401	0.215214	0.126	0.18931	0.190257	0.126	0.200282	0.201589	0.126
252	10652	Berea_sister	random	1e4	323	20	0.198142	0.199307	0.1265	0.213411	0.215231	0.1265	0.189314	0.190264	0.1265	0.200289	0.201601	0.1265
253	10653	Berea_sister	random	1e4	323	20	0.198147	0.199316	0.127	0.213468	0.215294	0.127	0.189318	0.190272	0.127	0.200311	0.201628	0.127
254	10654	Berea_sister	random	1e4	323	20	0.198153	0.199326	0.1275	0.213518	0.215352	0.1275	0.189323	0.19028	0.1275	0.200331	0.201652	0.1275
255	10655	Berea_sister	random	1e4	323	20	0.198158	0.199336	0.128	0.213524	0.215364	0.128	0.189327	0.190288	0.128	0.200336	0.201663	0.128
256	10656	Berea_sister	random	1e4	323	20	0.198164	0.199346	0.1285	0.21353	0.215377	0.1285	0.189331	0.190296	0.1285	0.200342	0.201673	0.1285
257	10657	Berea_sister	random	1e4	323	20	0.19817	0.199355	0.129	0.213541	0.215395	0.129	0.189335	0.190304	0.129	0.200349	0.201685	0.129
258	10658	Berea_sister	random	1e4	323	20	0.198176	0.199365	0.1295	0.213554	0.215415	0.1295	0.18934	0.190311	0.1295	0.200356	0.201697	0.1295
259	10659	Berea_sister	random	1e4	323	20	0.198181	0.199375	0.13	0.213556	0.215424	0.13	0.189344	0.190319	0.13	0.20036	0.201706	0.13
260	10660	Berea_sister	random	1e4	323	20	0.198187	0.199385	0.1305	0.213558	0.215434	0.1305	0.189348	0.190327	0.1305	0.200365	0.201715	0.1305
261	10661	Berea_sister	random	1e4	323	20	0.198193	0.199395	0.131	0.213561	0.215444	0.131	0.189352	0.190335	0.131	0.200369	0.201724	0.131
262	10662	Berea_sister	random	1e4	323	20	0.198199	0.199405	0.1315	0.213563	0.215453	0.1315	0.189356	0.190343	0.1315	0.200373	0.201733	0.1315
263	10663	Berea_sister	random	1e4	323	20	0.198204	0.199414	0.132	0.213566	0.215463	0.132	0.189361	0.190351	0.132	0.200377	0.201743	0.132
264	10664	Berea_sister	random	1e4	323	20	0.19821	0.199424	0.1325	0.213568	0.215472	0.1325	0.189365	0.190358	0.1325	0.200381	0.201752	0.1325
265	10665	Berea_sister	random	1e4	323	20	0.198216	0.199434	0.133	0.213571	0.215482	0.133	0.189369	0.190366	0.133	0.200385	0.201761	0.133
266	10666	Berea_sister	random	1e4	323	20	0.198222	0.199444	0.1335	0.213573	0.215492	0.1335	0.189373	0.190374	0.1335	0.200389	0.20177	0.1335
267	10667	Berea_sister	random	1e4	323	20	0.198227	0.199454	0.134	0.213576	0.215501	0.134	0.189378	0.190382	0.134	0.200394	0.201779	0.134
268	10668	Berea_sister	random	1e4	323	20	0.198233	0.199464	0.1345	0.213578	0.215511	0.1345	0.189382	0.19039	0.1345	0.200398	0.201788	0.1345
269	10669	Berea_sister	random	1e4	323	20	0.198239	0.199474	0.135	0.213581	0.21552	0.135	0.189386	0.190398	0.135	0.200402	0.201797	0.135
270	10670	Berea_sister	random	1e4	323	20	0.198245	0.199483	0.1355	0.213583	0.21553	0.1355	0.18939	0.190405	0.1355	0.200406	0.201806	0.1355
271	10671	Berea_sister	random	1e4	323	20	0.19825	0.199493	0.136	0.213586	0.21554	0.136	0.189395	0.190413	0.136	0.20041	0.201815	0.136
272	10672	Berea_sister	random	1e4	323	20	0.198257	0.199504	0.1365	0.213588	0.215549	0.1365	0.189399	0.190421	0.1365	0.200415	0.201825	0.1365
273	10673	Berea_sister	random	1e4	323	20	0.198267	0.199518	0.137	0.213591	0.215559	0.137	0.189403	0.190429	0.137	0.20042	0.201835	0.137
274	10674	Berea_sister	random	1e4	323	20	0.198277	0.199532	0.1375	0.213593	0.215568	0.1375	0.189407	0.190437	0.1375	0.200426	0.201846	0.1375
275	10675	Berea_sister	random	1e4	323	20	0.198287	0.199547	0.138	0.213596	0.215578	0.138	0.189411	0.190445	0.138	0.200431	0.201856	0.138
276	10676	Berea_sister	random	1e4	323	20	0.198296	0.199559	0.1385	0.213598	0.215588	0.1385	0.189416	0.190452	0.1385	0.200436	0.201866	0.1385
277	10677	Berea_sister	random	1e4	323	20	0.198303	0.19957	0.139	0.2136	0.215597	0.139	0.18942	0.19046	0.139	0.200441	0.201876	0.139
278	10678	Berea_sister	random	1e4	323	20	0.19831	0.199582	0.1395	0.213603	0.215607	0.1395	0.189424	0.190468	0.1395	0.200446	0.201886	0.1395
279	10679	Berea_sister	random	1e4	323	20	0.198322	0.199598	0.14	0.213605	0.215616	0.14	0.18943	0.190478	0.14	0.200453	0.201897	0.14
280	10680	Berea_sister	random	1e4	323	20	0.198332	0.199612	0.1405	0.213608	0.215626	0.1405	0.189433	0.190484	0.1405	0.200457	0.201907	0.1405
281	10681	Berea_sister	random	1e4	323	20	0.198337	0.199622	0.141	0.21361	0.215636	0.141	0.189435	0.19049	0.141	0.200461	0.201916	0.141
282	10682	Berea_sister	random	1e4	323	20	0.198343	0.199632	0.1415	0.213613	0.215645	0.1415	0.189438	0.190496	0.1415	0.200465	0.201924	0.1415
283	10683	Berea_sister	random	1e4	323	20	0.198349	0.199642	0.142	0.213615	0.215655	0.142	0.189441	0.190503	0.142	0.200468	0.201933	0.142
284	10684	Berea_sister	random	1e4	323	20	0.198355	0.199653	0.1425	0.213618	0.215664	0.1425	0.189444	0.190509	0.1425	0.200472	0.201942	0.1425
285	10685	Berea_sister	random	1e4	323	20	0.198361	0.199663	0.143	0.21362	0.215674	0.143	0.189446	0.190516	0.143	0.200476	0.201951	0.143
286	10686	Berea_sister	random	1e4	323	20	0.198367	0.199674	0.1435	0.213623	0.215684	0.1435	0.189449	0.190522	0.1435	0.20048	0.20196	0.1435
287	10687	Berea_sister	random	1e4	323	20	0.198373	0.199684	0.144	0.213625	0.215693	0.144	0.189452	0.190528	0.144	0.200483	0.201968	0.144
288	10688	Berea_sister	random	1e4	323	20	0.198379	0.199694	0.1445	0.213628	0.215703	0.1445	0.189455	0.190535	0.1445	0.200487	0.201977	0.1445
289	10689	Berea_sister	random	1e4	323	20	0.198385	0.199705	0.145	0.21363	0.215712	0.145	0.189457	0.190541	0.145	0.200491	0.201986	0.145
290	10690	Berea_sister	random	1e4	323	20	0.198391	0.199715	0.1455	0.213633	0.215722	0.1455	0.18946	0.190547	0.1455	0.200495	0.201995	0.1455
291	10691	Berea_sister	random	1e4	323	20	0.198399	0.199727	0.146	0.213635	0.215731	0.146	0.189463	0.190554	0.146	0.200499	0.202004	0.146
292	10692	Berea_sister	random	1e4	323	20	0.198405	0.199738	0.1465	0.213644	0.215748	0.1465	0.189469	0.190564	0.1465	0.200506	0.202016	0.1465
293	10693	Berea_sister	random	1e4	323	20	0.198409	0.199747	0.147	0.213656	0.215767	0.147	0.189482	0.19058	0.147	0.200516	0.202031	0.147
294	10694	Berea_sister	random	1e4	323	20	0.198422	0.199764	0.1475	0.213668	0.215786	0.1475	0.189491	0.190593	0.1475	0.200527	0.202048	0.1475
295	10695	Berea_sister	random	1e4	323	20	0.198438	0.199785	0.148	0.213681	0.215806	0.148	0.189501	0.190606	0.148	0.20054	0.202066	0.148
296	10696	Berea_sister	random	1e4	323	20	0.198442	0.199794	0.1485	0.213693	0.215825	0.1485	0.18951	0.190619	0.1485	0.200548	0.202079	0.1485
297	10697	Berea_sister	random	1e4	323	20	0.198446	0.199803	0.149	0.213705	0.215845	0.149	0.18952	0.190632	0.149	0.200557	0.202093	0.149
298	10698	Berea_sister	random	1e4	323	20	0.19845	0.199812	0.1495	0.213711	0.215857	0.1495	0.189529	0.190645	0.1495	0.200563	0.202105	0.1495
299	10699	Berea_sister	random	1e4	323	20	0.198455	0.199821	0.15	0.213713	0.215866	0.15	0.189539	0.190658	0.15	0.200569	0.202115	0.15
300	10700	Berea_sister	random	1e4	323	20	0.198459	0.19983	0.1505	0.213714	0.215875	0.1505	0.189551	0.190674	0.1505	0.200575	0.202126	0.1505
301	10701	Berea_sister	random	1e4	323	20	0.198464	0.199839	0.151	0.213716	0.215884	0.151	0.18956	0.190687	0.151	0.20058	0.202137	0.151
302	10702	Berea_sister	random	1e4	323	20	0.198468	0.199849	0.1515	0.213718	0.215893	0.1515	0.189563	0.190694	0.1515	0.200583	0.202145	0.1515
303	10703	Berea_sister	random	1e4	323	20	0.198473	0.199858	0.152	0.21372	0.215902	0.152	0.189567	0.190701	0.152	0.200586	0.202154	0.152
304	10704	Berea_sister	random	1e4	323	20	0.198478	0.199867	0.1525	0.213722	0.215911	0.1525	0.189569	0.190707	0.1525	0.20059	0.202162	0.1525
305	10705	Berea_sister	random	1e4	323	20	0.198483	0.199877	0.153	0.213724	0.21592	0.153	0.189572	0.190714	0.153	0.200593	0.20217	0.153
306	10706	Berea_sister	random	1e4	323	20	0.198488	0.199887	0.1535	0.213726	0.215929	0.1535	0.189575	0.19072	0.1535	0.200596	0.202179	0.1535
307	10707	Berea_sister	random	1e4	323	20	0.198493	0.199897	0.154	0.213728	0.215938	0.154	0.189577	0.190727	0.154	0.200599	0.202187	0.154
308	10708	Berea_sister	random	1e4	323	20	0.198498	0.199906	0.1545	0.213729	0.215947	0.1545	0.18958	0.190733	0.1545	0.200602	0.202196	0.1545
309	10709	Berea_sister	random	1e4	323	20	0.198504	0.199917	0.155	0.213731	0.215956	0.155	0.189582	0.19074	0.155	0.200606	0.202204	0.155
310	10710	Berea_sister	random	1e4	323	20	0.198508	0.199926	0.1555	0.213733	0.215965	0.1555	0.189585	0.190746	0.1555	0.200609	0.202212	0.1555
311	10711	Berea_sister	random	1e4	323	20	0.198513	0.199935	0.156	0.213735	0.215974	0.156	0.189588	0.190752	0.156	0.200612	0.202221	0.156
312	10712	Berea_sister	random	1e4	323	20	0.198517	0.199944	0.1565	0.213737	0.215983	0.1565	0.18959	0.190759	0.1565	0.200615	0.202229	0.1565
313	10713	Berea_sister	random	1e4	323	20	0.198521	0.199953	0.157	0.213739	0.215992	0.157	0.189593	0.190765	0.157	0.200618	0.202237	0.157
314	10714	Berea_sister	random	1e4	323	20	0.198525	0.199962	0.1575	0.213741	0.216001	0.1575	0.189596	0.190772	0.1575	0.200621	0.202245	0.1575
315	10715	Berea_sister	random	1e4	323	20	0.19853	0.199971	0.158	0.213743	0.21601	0.158	0.189598	0.190778	0.158	0.200623	0.202253	0.158
316	10716	Berea_sister	random	1e4	323	20	0.198534	0.19998	0.1585	0.213744	0.216019	0.1585	0.1896	0.190784	0.1585	0.200626	0.202261	0.1585
317	10717	Berea_sister	random	1e4	323	20	0.198537	0.199988	0.159	0.213746	0.216028	0.159	0.189603	0.190791	0.159	0.200629	0.202269	0.159
318	10718	Berea_sister	random	1e4	323	20	0.198541	0.199996	0.1595	0.213748	0.216037	0.1595	0.189605	0.190797	0.1595	0.200631	0.202277	0.1595
319	10719	Berea_sister	random	1e4	323	20	0.198544	0.200004	0.16	0.21375	0.216046	0.16	0.189607	0.190803	0.16	0.200634	0.202284	0.16
320	10720	Berea_sister	random	1e4	323	20	0.198547	0.195871	0.1605	0.213752	0.216055	0.1605	0.18961	0.190809	0.1605	0.200636	0.200912	0.1605
321	10721	Berea_sister	random	1e4	323	20	0.194455	0.195878	0.161	0.213754	0.216064	0.161	0.189612	0.190815	0.161	0.199273	0.200919	0.161
322	10722	Berea_sister	random	1e4	323	20	0.194457	0.195884	0.1615	0.213759	0.216077	0.1615	0.189614	0.190822	0.1615	0.199277	0.200928	0.1615
323	10723	Berea_sister	random	1e4	323	20	0.19446	0.195891	0.162	0.213768	0.216093	0.162	0.189617	0.190828	0.162	0.199281	0.200937	0.162
324	10724	Berea_sister	random	1e4	323	20	0.194462	0.195898	0.1625	0.213769	0.216101	0.1625	0.189619	0.190834	0.1625	0.199283	0.200945	0.1625
325	10725	Berea_sister	random	1e4	323	20	0.194465	0.195905	0.163	0.21377	0.21611	0.163	0.189621	0.19084	0.163	0.199285	0.200952	0.163
326	10726	Berea_sister	random	1e4	323	20	0.194467	0.195912	0.1635	0.213772	0.216118	0.1635	0.189624	0.190846	0.1635	0.199287	0.200959	0.1635
327	10727	Berea_sister	random	1e4	323	20	0.194469	0.195919	0.164	0.213773	0.216126	0.164	0.189626	0.190853	0.164	0.199289	0.200966	0.164
328	10728	Berea_sister	random	1e4	323	20	0.194472	0.195926	0.1645	0.213774	0.216135	0.1645	0.189628	0.190859	0.1645	0.199291	0.200973	0.1645
329	10729	Berea_sister	random	1e4	323	20	0.194474	0.195933	0.165	0.213775	0.216143	0.165	0.189631	0.190865	0.165	0.199293	0.20098	0.165
330	10730	Berea_sister	random	1e4	323	20	0.194477	0.19594	0.1655	0.213776	0.216152	0.1655	0.189633	0.190871	0.1655	0.199295	0.200987	0.1655
331	10731	Berea_sister	random	1e4	323	20	0.194479	0.195947	0.166	0.213777	0.21616	0.166	0.189635	0.190877	0.166	0.199297	0.200995	0.166
332	10732	Berea_sister	random	1e4	323	20	0.194482	0.195954	0.1665	0.213779	0.216168	0.1665	0.189637	0.190883	0.1665	0.199299	0.201002	0.1665
333	10733	Berea_sister	random	1e4	323	20	0.194484	0.19596	0.167	0.21378	0.216177	0.167	0.18964	0.19089	0.167	0.199301	0.201009	0.167
334	10734	Berea_sister	random	1e4	323	20	0.194487	0.195967	0.1675	0.213781	0.216185	0.1675	0.189642	0.190896	0.1675	0.199303	0.201016	0.1675
335	10735	Berea_sister	random	1e4	323	20	0.19449	0.195975	0.168	0.213783	0.216194	0.168	0.189644	0.190902	0.168	0.199305	0.201024	0.168
336	10736	Berea_sister	random	1e4	323	20	0.194492	0.195982	0.1685	0.213784	0.216203	0.1685	0.189646	0.190908	0.1685	0.199308	0.201031	0.1685
337	10737	Berea_sister	random	1e4	323	20	0.194495	0.195989	0.169	0.213786	0.216212	0.169	0.189649	0.190914	0.169	0.19931	0.201038	0.169
338	10738	Berea_sister	random	1e4	323	20	0.194498	0.195996	0.1695	0.213787	0.21622	0.1695	0.189652	0.190921	0.1695	0.199312	0.201046	0.1695
339	10739	Berea_sister	random	1e4	323	20	0.194501	0.196003	0.17	0.213789	0.216229	0.17	0.189656	0.190929	0.17	0.199315	0.201054	0.17
340	10740	Berea_sister	random	1e4	323	20	0.194503	0.19601	0.1705	0.21379	0.216238	0.1705	0.189659	0.190936	0.1705	0.199317	0.201062	0.1705
341	10741	Berea_sister	random	1e4	323	20	0.194506	0.196018	0.171	0.213792	0.216246	0.171	0.189665	0.190946	0.171	0.199321	0.20107	0.171
342	10742	Berea_sister	random	1e4	323	20	0.194509	0.196025	0.1715	0.213793	0.216255	0.1715	0.189673	0.190959	0.1715	0.199325	0.20108	0.1715
343	10743	Berea_sister	random	1e4	323	20	0.194512	0.196032	0.172	0.213795	0.216264	0.172	0.189682	0.190972	0.172	0.19933	0.201089	0.172
344	10744	Berea_sister	random	1e4	323	20	0.194514	0.196039	0.1725	0.213796	0.216272	0.1725	0.189691	0.190985	0.1725	0.199334	0.201099	0.1725
345	10745	Berea_sister	random	1e4	323	20	0.194517	0.196046	0.173	0.213798	0.216281	0.173	0.189698	0.190996	0.173	0.199337	0.201108	0.173
346	10746	Berea_sister	random	1e4	323	20	0.19452	0.196053	0.1735	0.213799	0.21629	0.1735	0.189706	0.191008	0.1735	0.199342	0.201117	0.1735
347	10747	Berea_sister	random	1e4	323	20	0.194523	0.196061	0.174	0.213801	0.216298	0.174	0.189715	0.191021	0.174	0.199346	0.201127	0.174
348	10748	Berea_sister	random	1e4	323	20	0.194525	0.196068	0.1745	0.213802	0.216307	0.1745	0.189721	0.191031	0.1745	0.199349	0.201135	0.1745
349	10749	Berea_sister	random	1e4	323	20	0.194528	0.196075	0.175	0.213803	0.216316	0.175	0.189726	0.191041	0.175	0.199353	0.201144	0.175
350	10750	Berea_sister	random	1e4	323	20	0.194531	0.196082	0.1755	0.213805	0.216325	0.1755	0.189732	0.19105	0.1755	0.199356	0.201152	0.1755
351	10751	Berea_sister	random	1e4	323	20	0.194534	0.196089	0.176	0.213806	0.216333	0.176	0.189737	0.19106	0.176	0.199359	0.201161	0.176
352	10752	Berea_sister	random	1e4	323	20	0.194537	0.196096	0.1765	0.213808	0.216342	0.1765	0.189743	0.191069	0.1765	0.199362	0.201169	0.1765
353	10753	Berea_sister	random	1e4	323	20	0.194539	0.196104	0.177	0.213809	0.21635	0.177	0.189748	0.191079	0.177	0.199366	0.201178	0.177
354	10754	Berea_sister	random	1e4	323	20	0.194542	0.196111	0.1775	0.21381	0.216359	0.1775	0.189754	0.191088	0.1775	0.199369	0.201186	0.1775
355	10755	Berea_sister	random	1e4	323	20	0.194545	0.196118	0.178	0.213812	0.216367	0.178	0.189759	0.191098	0.178	0.199372	0.201194	0.178
356	10756	Berea_sister	random	1e4	323	20	0.194548	0.196125	0.1785	0.213813	0.216376	0.1785	0.189763	0.191106	0.1785	0.199375	0.201202	0.1785
357	10757	Berea_sister	random	1e4	323	20	0.19455	0.196132	0.179	0.213814	0.216384	0.179	0.189768	0.191115	0.179	0.199377	0.20121	0.179
358	10758	Berea_sister	random	1e4	323	20	0.194553	0.196139	0.1795	0.213815	0.216393	0.1795	0.189772	0.191123	0.1795	0.19938	0.201218	0.1795
359	10759	Berea_sister	random	1e4	323	20	0.194556	0.196147	0.18	0.213817	0.216401	0.18	0.189776	0.191131	0.18	0.199383	0.201226	0.18
360	10760	Berea_sister	random	1e4	323	20	0.194559	0.196154	0.1805	0.213818	0.21641	0.1805	0.18978	0.191139	0.1805	0.199386	0.201234	0.1805
361	10761	Berea_sister	random	1e4	323	20	0.194561	0.196161	0.181	0.213819	0.216418	0.181	0.189784	0.191148	0.181	0.199388	0.201242	0.181
362	10762	Berea_sister	random	1e4	323	20	0.194564	0.196168	0.1815	0.213821	0.216427	0.1815	0.189789	0.191156	0.1815	0.199391	0.20125	0.1815
363	10763	Berea_sister	random	1e4	323	20	0.194567	0.196175	0.182	0.213822	0.216435	0.182	0.189793	0.191164	0.182	0.199394	0.201258	0.182
364	10764	Berea_sister	random	1e4	323	20	0.19457	0.196182	0.1825	0.213823	0.216444	0.1825	0.189797	0.191172	0.1825	0.199397	0.201266	0.1825
365	10765	Berea_sister	random	1e4	323	20	0.194573	0.19619	0.183	0.213824	0.216452	0.183	0.189801	0.191181	0.183	0.199399	0.201274	0.183
366	10766	Berea_sister	random	1e4	323	20	0.194575	0.196197	0.1835	0.213826	0.216461	0.1835	0.189805	0.191189	0.1835	0.199402	0.201282	0.1835
367	10767	Berea_sister	random	1e4	323	20	0.194578	0.196204	0.184	0.213827	0.216469	0.184	0.189809	0.191197	0.184	0.199405	0.20129	0.184
368	10768	Berea_sister	random	1e4	323	20	0.194581	0.196212	0.1845	0.213828	0.216478	0.1845	0.189813	0.191206	0.1845	0.199408	0.201298	0.1845
369	10769	Berea_sister	random	1e4	323	20	0.194583	0.196218	0.185	0.213829	0.216486	0.185	0.189817	0.191214	0.185	0.19941	0.201306	0.185
370	10770	Berea_sister	random	1e4	323	20	0.194585	0.196225	0.1855	0.213831	0.216494	0.1855	0.189821	0.191222	0.1855	0.199412	0.201314	0.1855
371	10771	Berea_sister	random	1e4	323	20	0.194587	0.196232	0.186	0.213832	0.216503	0.186	0.189825	0.19123	0.186	0.199415	0.201322	0.186
372	10772	Berea_sister	random	1e4	323	20	0.19459	0.196239	0.1865	0.213833	0.216511	0.1865	0.189829	0.191238	0.1865	0.199417	0.201329	0.1865
373	10773	Berea_sister	random	1e4	323	20	0.194592	0.196245	0.187	0.213834	0.21652	0.187	0.189833	0.191247	0.187	0.19942	0.201337	0.187
374	10774	Berea_sister	random	1e4	323	20	0.194594	0.196252	0.1875	0.213836	0.216528	0.1875	0.189837	0.191255	0.1875	0.199422	0.201345	0.1875
375	10775	Berea_sister	random	1e4	323	20	0.194596	0.196259	0.188	0.213837	0.216537	0.188	0.189841	0.191263	0.188	0.199425	0.201353	0.188
376	10776	Berea_sister	random	1e4	323	20	0.194598	0.196266	0.1885	0.213838	0.216545	0.1885	0.189845	0.191271	0.1885	0.199427	0.201361	0.1885
377	10777	Berea_sister	random	1e4	323	20	0.1946	0.196272	0.189	0.213839	0.216554	0.189	0.189849	0.19128	0.189	0.19943	0.201369	0.189
378	10778	Berea_sister	random	1e4	323	20	0.194603	0.196279	0.1895	0.213841	0.216562	0.1895	0.189853	0.191288	0.1895	0.199432	0.201376	0.1895
379	10779	Berea_sister	random	1e4	323	20	0.194605	0.196286	0.19	0.213842	0.216571	0.19	0.189857	0.191296	0.19	0.199434	0.201384	0.19
380	10780	Berea_sister	random	1e4	323	20	0.194607	0.196292	0.1905	0.213843	0.216579	0.1905	0.189861	0.191304	0.1905	0.199437	0.201392	0.1905
381	10781	Berea_sister	random	1e4	323	20	0.194609	0.196299	0.191	0.213844	0.216588	0.191	0.189865	0.191312	0.191	0.199439	0.2014	0.191
382	10782	Berea_sister	random	1e4	323	20	0.194611	0.196306	0.1915	0.213846	0.216596	0.1915	0.189869	0.191321	0.1915	0.199442	0.201408	0.1915
383	10783	Berea_sister	random	1e4	323	20	0.194613	0.196313	0.192	0.213847	0.216605	0.192	0.189873	0.191329	0.192	0.199444	0.201415	0.192
384	10784	Berea_sister	random	1e4	323	20	0.194615	0.196319	0.1925	0.213848	0.216613	0.1925	0.189877	0.191337	0.1925	0.199447	0.201423	0.1925
385	10785	Berea_sister	random	1e4	323	20	0.194617	0.196326	0.193	0.213849	0.216622	0.193	0.189881	0.191345	0.193	0.199449	0.201431	0.193
386	10786	Berea_sister	random	1e4	323	20	0.194619	0.196333	0.1935	0.213851	0.21663	0.1935	0.189884	0.191354	0.1935	0.199452	0.201439	0.1935
387	10787	Berea_sister	random	1e4	323	20	0.194621	0.196339	0.194	0.213852	0.216639	0.194	0.189888	0.191362	0.194	0.199454	0.201447	0.194
388	10788	Berea_sister	random	1e4	323	20	0.194624	0.196346	0.1945	0.213853	0.216647	0.1945	0.189892	0.19137	0.1945	0.199456	0.201454	0.1945
389	10789	Berea_sister	random	1e4	323	20	0.194626	0.196353	0.195	0.213855	0.216655	0.195	0.189896	0.191378	0.195	0.199459	0.201462	0.195
390	10790	Berea_sister	random	1e4	323	20	0.194628	0.196359	0.1955	0.213856	0.216664	0.1955	0.1899	0.191386	0.1955	0.199461	0.20147	0.1955
391	10791	Berea_sister	random	1e4	323	20	0.19463	0.196366	0.196	0.213857	0.216672	0.196	0.189904	0.191395	0.196	0.199464	0.201478	0.196
392	10792	Berea_sister	random	1e4	323	20	0.194632	0.196373	0.1965	0.213858	0.216681	0.1965	0.189908	0.191403	0.1965	0.199466	0.201486	0.1965
393	10793	Berea_sister	random	1e4	323	20	0.194634	0.196379	0.197	0.21386	0.216689	0.197	0.189912	0.191411	0.197	0.199469	0.201493	0.197
394	10794	Berea_sister	random	1e4	323	20	0.194636	0.196386	0.1975	0.213861	0.216698	0.1975	0.189916	0.191419	0.1975	0.199471	0.201501	0.1975
395	10795	Berea_sister	random	1e4	323	20	0.194638	0.196393	0.198	0.213862	0.216706	0.198	0.18992	0.191428	0.198	0.199473	0.201509	0.198
396	10796	Berea_sister	random	1e4	323	20	0.19464	0.1964	0.1985	0.213863	0.216715	0.1985	0.189924	0.191436	0.1985	0.199476	0.201517	0.1985
397	10797	Berea_sister	random	1e4	323	20	0.194643	0.196406	0.199	0.213865	0.216723	0.199	0.189928	0.191444	0.199	0.199478	0.201525	0.199
398	10798	Berea_sister	random	1e4	323	20	0.194645	0.196413	0.1995	0.213866	0.216732	0.1995	0.189932	0.191452	0.1995	0.199481	0.201532	0.1995
399	10799	Berea_sister	random	1e4	323	20	0.194647		0	0.213867		0	0.189936		0	0.199483		0
400	33200	Berea_sister	random	1e4	473	20	0.028282	0.0282531	0.0005	0.0288268	0.0288799	0.0005	0.0278052	0.0278283	0.0005	0.0283047	0.0283204	0.0005
401	33201	Berea_sister	random	1e4	473	20	0.0427454	0.0424501	0.001	0.044639	0.0446011	0.001	0.0428792	0.0428792	0.001	0.0434212	0.0433101	0.001
402	33202	Berea_sister	random	1e4	473	20	0.0528291	0.052877	0.0015	0.0546651	0.0538121	0.0015	0.0571526	0.0571778	0.0015	0.0548823	0.0546223	0.0015
403	33203	Berea_sister	random	1e4	473	20	0.0609465	0.0610424	0.002	0.060474	0.0602484	0.002	0.0673061	0.0675627	0.002	0.0629089	0.0629512	0.002
404	33204	Berea_sister	random	1e4	473	20	0.066947	0.0673627	0.0025	0.0646118	0.0646118	0.0025	0.075721	0.075721	0.0025	0.0690933	0.0692319	0.0025
405	33205	Berea_sister	random	1e4	473	20	0.0710737	0.0711723	0.003	0.0678151	0.0676652	0.003	0.0808726	0.0799119	0.003	0.0732538	0.0729165	0.003
406	33206	Berea_sister	random	1e4	473	20	0.0739666	0.0737418	0.0035	0.0697401	0.0690626	0.0035	0.0828734	0.0828734	0.0035	0.0755267	0.0752259	0.0035
407	33207	Berea_sister	random	1e4	473	20	0.0759306	0.0760325	0.004	0.0701961	0.0701961	0.004	0.0854247	0.0860451	0.004	0.0771838	0.0774246	0.004
408	33208	Berea_sister	random	1e4	473	20	0.0779755	0.0780779	0.0045	0.0709526	0.0708488	0.0045	0.0882255	0.0882256	0.0045	0.0790512	0.0790508	0.0045
409	33209	Berea_sister	random	1e4	473	20	0.0795756	0.0796785	0.005	0.0714648	0.071465	0.005	0.0902429	0.0902433	0.005	0.0804278	0.0804622	0.005
410	33210	Berea_sister	random	1e4	473	20	0.0806437	0.080747	0.0055	0.0720868	0.0720874	0.0055	0.0922957	0.0922964	0.0055	0.0816754	0.0817103	0.0055
411	33211	Berea_sister	random	1e4	473	20	0.0812342	0.0813379	0.006	0.0728396	0.0735027	0.006	0.0939442	0.0939453	0.006	0.0826727	0.0829286	0.006
412	33212	Berea_sister	random	1e4	473	20	0.0815663	0.0816714	0.0065	0.0741299	0.0741311	0.0065	0.0953371	0.0953386	0.0065	0.0836778	0.0837137	0.0065
413	33213	Berea_sister	random	1e4	473	20	0.0818256	0.0819331	0.007	0.0745962	0.0745978	0.007	0.0971798	0.0971817	0.007	0.0845339	0.0845709	0.007
414	33214	Berea_sister	random	1e4	473	20	0.0820396	0.0821499	0.0075	0.074845	0.0748469	0.0075	0.0986672	0.0986694	0.0075	0.0851839	0.0852221	0.0075
415	33215	Berea_sister	random	1e4	473	20	0.0821484	0.0821983	0.008	0.0749342	0.0749364	0.008	0.0991716	0.0991745	0.008	0.0854181	0.0854364	0.008
416	33216	Berea_sister	random	1e4	473	20	0.0821882	0.0823043	0.0085	0.0750011	0.0750037	0.0085	0.0996053	0.0996089	0.0085	0.0855982	0.085639	0.0085
417	33217	Berea_sister	random	1e4	473	20	0.0822584	0.0823755	0.009	0.0750812	0.0750841	0.009	0.0999423	0.0999467	0.009	0.0857606	0.0858021	0.009
418	33218	Berea_sister	random	1e4	473	20	0.0823536	0.0824718	0.0095	0.0751956	0.0751989	0.0095	0.100141	0.100146	0.0095	0.0858967	0.0859389	0.0095
419	33219	Berea_sister	random	1e4	473	20	0.0824197	0.0825389	0.01	0.0752847	0.0752883	0.01	0.10035	0.100356	0.01	0.0860182	0.0860612	0.01
420	33220	Berea_sister	random	1e4	473	20	0.0824797	0.0825999	0.0105	0.0753596	0.0753636	0.0105	0.100561	0.100568	0.0105	0.0861333	0.0861772	0.0105
421	33221	Berea_sister	random	1e4	473	20	0.0825702	0.0826914	0.011	0.0754171	0.0754214	0.011	0.100619	0.100627	0.011	0.0862021	0.0862467	0.011
422	33222	Berea_sister	random	1e4	473	20	0.0827165	0.0828387	0.0115	0.075449	0.0754537	0.0115	0.100668	0.100678	0.0115	0.0862778	0.0863233	0.0115
423	33223	Berea_sister	random	1e4	473	20	0.0827683	0.0828915	0.012	0.0754807	0.0754857	0.012	0.100712	0.100723	0.012	0.0863204	0.0863668	0.012
424	33224	Berea_sister	random	1e4	473	20	0.0828092	0.0829335	0.0125	0.0755118	0.0755171	0.0125	0.100765	0.100777	0.0125	0.086362	0.0864092	0.0125
425	33225	Berea_sister	random	1e4	473	20	0.0828347	0.08296	0.013	0.0755406	0.0755463	0.013	0.100811	0.100825	0.013	0.0863954	0.0864437	0.013
426	33226	Berea_sister	random	1e4	473	20	0.0828601	0.0829864	0.0135	0.0755645	0.0755705	0.0135	0.100852	0.100868	0.0135	0.0864255	0.086475	0.0135
427	33227	Berea_sister	random	1e4	473	20	0.0828854	0.0830128	0.014	0.0755883	0.0755946	0.014	0.100885	0.100903	0.014	0.0864528	0.0865034	0.014
428	33228	Berea_sister	random	1e4	473	20	0.0829124	0.0830408	0.0145	0.0756121	0.0756188	0.0145	0.100916	0.100937	0.0145	0.0864803	0.0865321	0.0145
429	33229	Berea_sister	random	1e4	473	20	0.0829448	0.0830742	0.015	0.0756329	0.07564	0.015	0.100951	0.100974	0.015	0.0865096	0.0865626	0.015
430	33230	Berea_sister	random	1e4	473	20	0.0829952	0.0831256	0.0155	0.0756474	0.0756548	0.0155	0.100981	0.101005	0.0155	0.0865412	0.0865953	0.0155
431	33231	Berea_sister	random	1e4	473	20	0.083029	0.0831605	0.016	0.0756611	0.0756688	0.016	0.101012	0.101039	0.016	0.0865674	0.0866226	0.016
432	33232	Berea_sister	random	1e4	473	20	0.083077	0.0832095	0.0165	0.0756748	0.0756828	0.0165	0.101046	0.101074	0.0165	0.0865991	0.0866555	0.0165
433	33233	Berea_sister	random	1e4	473	20	0.0830971	0.0832306	0.017	0.0756884	0.0756968	0.017	0.101079	0.101111	0.017	0.0866217	0.0866794	0.017
434	33234	Berea_sister	random	1e4	473	20	0.083121	0.0832555	0.0175	0.0757042	0.0757129	0.0175	0.101118	0.101151	0.0175	0.0866476	0.0867066	0.0175
435	33235	Berea_sister	random	1e4	473	20	0.0831548	0.0832904	0.018	0.075723	0.0757321	0.018	0.101137	0.101173	0.018	0.0866717	0.0867319	0.018
436	33236	Berea_sister	random	1e4	473	20	0.0831877	0.0833243	0.0185	0.0757433	0.0757528	0.0185	0.101157	0.101195	0.0185	0.0866959	0.0867574	0.0185
437	33237	Berea_sister	random	1e4	473	20	0.0832009	0.0833385	0.019	0.0757763	0.075786	0.019	0.101177	0.101218	0.019	0.086718	0.0867807	0.019
438	33238	Berea_sister	random	1e4	473	20	0.0832103	0.083349	0.0195	0.0757883	0.0757984	0.0195	0.101198	0.101241	0.0195	0.0867322	0.0867962	0.0195
439	33239	Berea_sister	random	1e4	473	20	0.0832202	0.0833598	0.02	0.0757962	0.0758066	0.02	0.101271	0.101317	0.02	0.0867625	0.0868278	0.02
440	33240	Berea_sister	random	1e4	473	20	0.083231	0.0833716	0.0205	0.075804	0.0758148	0.0205	0.101545	0.101593	0.0205	0.08686	0.0869265	0.0205
441	33241	Berea_sister	random	1e4	473	20	0.0832417	0.0833834	0.021	0.0758119	0.075823	0.021	0.101726	0.101776	0.021	0.0869264	0.0869942	0.021
442	33242	Berea_sister	random	1e4	473	20	0.0832512	0.0833939	0.0215	0.0758197	0.0758312	0.0215	0.101889	0.101942	0.0215	0.0869868	0.0870558	0.0215
443	33243	Berea_sister	random	1e4	473	20	0.0832564	0.0834001	0.022	0.0758275	0.0758393	0.022	0.101975	0.102031	0.022	0.0870197	0.0870901	0.022
444	33244	Berea_sister	random	1e4	473	20	0.0832616	0.0834064	0.0225	0.0758354	0.0758475	0.0225	0.10209	0.102148	0.0225	0.0870623	0.0871341	0.0225
445	33245	Berea_sister	random	1e4	473	20	0.0832752	0.083421	0.023	0.0758452	0.0758576	0.023	0.102129	0.10219	0.023	0.0870831	0.0871562	0.023
446	33246	Berea_sister	random	1e4	473	20	0.0832847	0.0834314	0.0235	0.0758604	0.0758732	0.0235	0.102141	0.102205	0.0235	0.0870954	0.0871699	0.0235
447	33247	Berea_sister	random	1e4	473	20	0.0832901	0.0834379	0.024	0.0758667	0.0758798	0.024	0.102156	0.102223	0.024	0.0871044	0.0871803	0.024
448	33248	Berea_sister	random	1e4	473	20	0.0832966	0.0834454	0.0245	0.0758696	0.0758831	0.0245	0.102172	0.102241	0.0245	0.0871127	0.0871899	0.0245
449	33249	Berea_sister	random	1e4	473	20	0.0833042	0.083454	0.025	0.0758719	0.0758858	0.025	0.102187	0.102259	0.025	0.0871211	0.0871997	0.025
450	33250	Berea_sister	random	1e4	473	20	0.0833117	0.0801778	0.0255	0.0758742	0.0758884	0.0255	0.102202	0.102278	0.0255	0.0871295	0.0861146	0.0255
451	33251	Berea_sister	random	1e4	473	20	0.0800398	0.0801824	0.026	0.0758765	0.075891	0.026	0.102218	0.102296	0.026	0.0860447	0.0861231	0.026
452	33252	Berea_sister	random	1e4	473	20	0.0800436	0.080187	0.0265	0.0758788	0.0758936	0.0265	0.102226	0.102307	0.0265	0.0860494	0.0861291	0.0265
453	33253	Berea_sister	random	1e4	473	20	0.0800475	0.0801915	0.027	0.075881	0.0758962	0.027	0.102234	0.102317	0.027	0.0860541	0.0861351	0.027
454	33254	Berea_sister	random	1e4	473	20	0.0800514	0.0801961	0.0275	0.0758833	0.0758989	0.0275	0.102242	0.102328	0.0275	0.0860588	0.0861411	0.0275
455	33255	Berea_sister	random	1e4	473	20	0.0800553	0.0802007	0.028	0.0758856	0.0759015	0.028	0.10225	0.102339	0.028	0.0860635	0.0861471	0.028
456	33256	Berea_sister	random	1e4	473	20	0.0800592	0.0802053	0.0285	0.0758879	0.0759041	0.0285	0.102258	0.10235	0.0285	0.0860682	0.0861531	0.0285
457	33257	Berea_sister	random	1e4	473	20	0.0800631	0.0802098	0.029	0.0758902	0.0759067	0.029	0.102266	0.102361	0.029	0.086073	0.0861592	0.029
458	33258	Berea_sister	random	1e4	473	20	0.080067	0.0802144	0.0295	0.0758924	0.0759093	0.0295	0.102274	0.102372	0.0295	0.0860778	0.0861653	0.0295
459	33259	Berea_sister	random	1e4	473	20	0.0800708	0.080219	0.03	0.0758947	0.075912	0.03	0.102282	0.102383	0.03	0.0860826	0.0861714	0.03
460	33260	Berea_sister	random	1e4	473	20	0.0800749	0.0802237	0.0305	0.075897	0.0759146	0.0305	0.10229	0.102394	0.0305	0.0860874	0.0861775	0.0305
461	33261	Berea_sister	random	1e4	473	20	0.0800789	0.0802284	0.031	0.0758993	0.0759172	0.031	0.102298	0.102405	0.031	0.0860922	0.0861836	0.031
462	33262	Berea_sister	random	1e4	473	20	0.0800829	0.0802331	0.0315	0.0759016	0.0759198	0.0315	0.102307	0.102416	0.0315	0.086097	0.0861897	0.0315
463	33263	Berea_sister	random	1e4	473	20	0.080087	0.0802378	0.032	0.0759038	0.0759225	0.032	0.102315	0.102427	0.032	0.0861018	0.0861959	0.032
464	33264	Berea_sister	random	1e4	473	20	0.080091	0.0802426	0.0325	0.0759061	0.0759251	0.0325	0.102323	0.102438	0.0325	0.0861067	0.086202	0.0325
465	33265	Berea_sister	random	1e4	473	20	0.0800951	0.0802473	0.033	0.0759084	0.0759277	0.033	0.102331	0.102449	0.033	0.0861115	0.0862081	0.033
466	33266	Berea_sister	random	1e4	473	20	0.0800991	0.080252	0.0335	0.0759107	0.0759303	0.0335	0.102339	0.10246	0.0335	0.0861163	0.0862142	0.0335
467	33267	Berea_sister	random	1e4	473	20	0.0801031	0.0802568	0.034	0.075913	0.0759329	0.034	0.102347	0.102471	0.034	0.0861212	0.0862204	0.034
468	33268	Berea_sister	random	1e4	473	20	0.0801072	0.0802615	0.0345	0.0759152	0.0759356	0.0345	0.102361	0.102488	0.0345	0.0861277	0.0862282	0.0345
469	33269	Berea_sister	random	1e4	473	20	0.0801112	0.0802662	0.035	0.0759175	0.0759382	0.035	0.102368	0.102497	0.035	0.0861321	0.0862339	0.035
470	33270	Berea_sister	random	1e4	473	20	0.0801153	0.0802709	0.0355	0.0759198	0.0759408	0.0355	0.102373	0.102505	0.0355	0.0861359	0.086239	0.0355
471	33271	Berea_sister	random	1e4	473	20	0.0801193	0.0802757	0.036	0.0759221	0.0759434	0.036	0.102379	0.102514	0.036	0.08614	0.0862444	0.036
472	33272	Berea_sister	random	1e4	473	20	0.0801233	0.0802804	0.0365	0.0759244	0.075946	0.0365	0.102385	0.102523	0.0365	0.0861441	0.0862498	0.0365
473	33273	Berea_sister	random	1e4	473	20	0.0801274	0.0802851	0.037	0.0759266	0.0759487	0.037	0.102428	0.102569	0.037	0.0861607	0.0862677	0.037
474	33274	Berea_sister	random	1e4	473	20	0.0801314	0.0802898	0.0375	0.0759289	0.0759513	0.0375	0.102458	0.102602	0.0375	0.0861728	0.0862811	0.0375
475	33275	Berea_sister	random	1e4	473	20	0.0801355	0.0802946	0.038	0.0759312	0.0759539	0.038	0.102466	0.102613	0.038	0.0861775	0.0862871	0.038
476	33276	Berea_sister	random	1e4	473	20	0.0801439	0.0803037	0.0385	0.0759335	0.0759565	0.0385	0.102476	0.102626	0.0385	0.0861844	0.0862954	0.0385
477	33277	Berea_sister	random	1e4	473	20	0.08015	0.0803107	0.039	0.0759357	0.0759591	0.039	0.102479	0.102632	0.039	0.0861883	0.0863006	0.039
478	33278	Berea_sister	random	1e4	473	20	0.0801514	0.0803129	0.0395	0.075938	0.0759618	0.0395	0.10248	0.102636	0.0395	0.0861898	0.0863034	0.0395
479	33279	Berea_sister	random	1e4	473	20	0.0801548	0.0803172	0.04	0.0759403	0.0759644	0.04	0.102481	0.102639	0.04	0.0861919	0.0863069	0.04
480	33280	Berea_sister	random	1e4	473	20	0.0801591	0.0803223	0.0405	0.0759426	0.075967	0.0405	0.102481	0.102643	0.0405	0.0861944	0.0863107	0.0405
481	33281	Berea_sister	random	1e4	473	20	0.0801647	0.0803288	0.041	0.0759449	0.0759696	0.041	0.102482	0.102646	0.041	0.0861972	0.0863149	0.041
482	33282	Berea_sister	random	1e4	473	20	0.0801694	0.0803343	0.0415	0.0759471	0.0759722	0.0415	0.102483	0.10265	0.0415	0.0861998	0.0863189	0.0415
483	33283	Berea_sister	random	1e4	473	20	0.0801716	0.0803374	0.042	0.0759494	0.0759749	0.042	0.102484	0.102654	0.042	0.0862016	0.086322	0.042
484	33284	Berea_sister	random	1e4	473	20	0.0801739	0.0803405	0.0425	0.0759517	0.0759775	0.0425	0.102484	0.102657	0.0425	0.0862033	0.0863251	0.0425
485	33285	Berea_sister	random	1e4	473	20	0.0801762	0.0803436	0.043	0.075954	0.0759801	0.043	0.102485	0.102661	0.043	0.0862051	0.0863282	0.043
486	33286	Berea_sister	random	1e4	473	20	0.0801784	0.0803467	0.0435	0.0759563	0.0759827	0.0435	0.102486	0.102665	0.0435	0.0862069	0.0863313	0.0435
487	33287	Berea_sister	random	1e4	473	20	0.0801807	0.0803498	0.044	0.0759585	0.0759853	0.044	0.102487	0.102668	0.044	0.0862086	0.0863344	0.044
488	33288	Berea_sister	random	1e4	473	20	0.0801831	0.080353	0.0445	0.0759608	0.075988	0.0445	0.102487	0.102672	0.0445	0.0862104	0.0863376	0.0445
489	33289	Berea_sister	random	1e4	473	20	0.0801862	0.080357	0.045	0.0759631	0.0759906	0.045	0.102488	0.102675	0.045	0.0862125	0.086341	0.045
490	33290	Berea_sister	random	1e4	473	20	0.0801881	0.0803597	0.0455	0.0759654	0.0759932	0.0455	0.102489	0.102679	0.0455	0.0862141	0.086344	0.0455
491	33291	Berea_sister	random	1e4	473	20	0.0801881	0.0803606	0.046	0.0759677	0.0759958	0.046	0.10249	0.102683	0.046	0.0862151	0.0863464	0.046
492	33292	Berea_sister	random	1e4	473	20	0.0801881	0.0803614	0.0465	0.0759699	0.0759984	0.0465	0.10249	0.102686	0.0465	0.0862161	0.0863487	0.0465
493	33293	Berea_sister	random	1e4	473	20	0.0801881	0.0803623	0.047	0.0759722	0.0760011	0.047	0.102491	0.10269	0.047	0.0862171	0.0863511	0.047
494	33294	Berea_sister	random	1e4	473	20	0.0801881	0.0803631	0.0475	0.0759745	0.0760037	0.0475	0.102492	0.102693	0.0475	0.0862181	0.0863534	0.0475
495	33295	Berea_sister	random	1e4	473	20	0.0801881	0.080364	0.048	0.0759768	0.0760063	0.048	0.102493	0.102697	0.048	0.0862191	0.0863558	0.048
496	33296	Berea_sister	random	1e4	473	20	0.0801881	0.0803648	0.0485	0.0759791	0.0760089	0.0485	0.102493	0.102701	0.0485	0.0862202	0.0863582	0.0485
497	33297	Berea_sister	random	1e4	473	20	0.0801881	0.0803656	0.049	0.0759813	0.0760115	0.049	0.102494	0.102704	0.049	0.0862212	0.0863605	0.049
498	33298	Berea_sister	random	1e4	473	20	0.0801881	0.0803665	0.0495	0.0759836	0.0760142	0.0495	0.102495	0.102708	0.0495	0.0862222	0.0863629	0.0495
499	33299	Berea_sister	random	1e4	473	20	0.0801881	0.0803673	0.05	0.0759862	0.0760171	0.05	0.102496	0.102712	0.05	0.0862233	0.0863653	0.05
500	33300	Berea_sister	random	1e4	473	20	0.0801881	0.0803682	0.0505	0.0759876	0.0760188	0.0505	0.102496	0.102715	0.0505	0.086224	0.0863674	0.0505
501	33301	Berea_sister	random	1e4	473	20	0.0801881	0.080369	0.051	0.0759882	0.0760197	0.051	0.102497	0.102719	0.051	0.0862244	0.0863692	0.051
502	33302	Berea_sister	random	1e4	473	20	0.0801881	0.0803698	0.0515	0.0759887	0.0760206	0.0515	0.102498	0.102722	0.0515	0.0862248	0.086371	0.0515
503	33303	Berea_sister	random	1e4	473	20	0.0801881	0.0803707	0.052	0.0759892	0.0760214	0.052	0.102499	0.102726	0.052	0.0862253	0.0863727	0.052
504	33304	Berea_sister	random	1e4	473	20	0.0801881	0.0803715	0.0525	0.0759897	0.0760222	0.0525	0.102499	0.10273	0.0525	0.0862257	0.0863745	0.0525
505	33305	Berea_sister	random	1e4	473	20	0.0801881	0.0803724	0.053	0.0759901	0.0760231	0.053	0.1025	0.102733	0.053	0.0862261	0.0863763	0.053
506	33306	Berea_sister	random	1e4	473	20	0.0801881	0.0803732	0.0535	0.0759906	0.0760239	0.0535	0.102501	0.102737	0.0535	0.0862265	0.086378	0.0535
507	33307	Berea_sister	random	1e4	473	20	0.0801881	0.0803741	0.054	0.0759911	0.0760248	0.054	0.102501	0.102741	0.054	0.0862269	0.0863798	0.054
508	33308	Berea_sister	random	1e4	473	20	0.0801881	0.0803749	0.0545	0.0759916	0.0760256	0.0545	0.102502	0.102744	0.0545	0.0862273	0.0863816	0.0545
509	33309	Berea_sister	random	1e4	473	20	0.0801881	0.0803757	0.055	0.0759921	0.0760264	0.055	0.102503	0.102748	0.055	0.0862277	0.0863833	0.055
510	33310	Berea_sister	random	1e4	473	20	0.0801881	0.0803766	0.0555	0.0759926	0.0760273	0.0555	0.102504	0.102751	0.0555	0.0862281	0.0863851	0.0555
511	33311	Berea_sister	random	1e4	473	20	0.0801881	0.0803774	0.056	0.0759931	0.0760281	0.056	0.102504	0.102755	0.056	0.0862286	0.0863868	0.056
512	33312	Berea_sister	random	1e4	473	20	0.0801881	0.0803783	0.0565	0.0759936	0.0760289	0.0565	0.102505	0.102759	0.0565	0.086229	0.0863886	0.0565
513	33313	Berea_sister	random	1e4	473	20	0.0801881	0.0803791	0.057	0.0759941	0.0760298	0.057	0.102506	0.102762	0.057	0.0862294	0.0863904	0.057
514	33314	Berea_sister	random	1e4	473	20	0.0801881	0.08038	0.0575	0.0759946	0.0760306	0.0575	0.102507	0.102766	0.0575	0.0862298	0.0863921	0.0575
515	33315	Berea_sister	random	1e4	473	20	0.0801881	0.0803808	0.058	0.0759951	0.0760314	0.058	0.102507	0.10277	0.058	0.0862302	0.0863939	0.058
516	33316	Berea_sister	random	1e4	473	20	0.0801881	0.0803816	0.0585	0.0759956	0.0760323	0.0585	0.102508	0.102773	0.0585	0.0862306	0.0863957	0.0585
517	33317	Berea_sister	random	1e4	473	20	0.0801881	0.0803825	0.059	0.0759961	0.0760331	0.059	0.102509	0.102777	0.059	0.086231	0.0863974	0.059
518	33318	Berea_sister	random	1e4	473	20	0.0801881	0.0803833	0.0595	0.0759966	0.0760339	0.0595	0.10251	0.10278	0.0595	0.0862314	0.0863992	0.0595
519	33319	Berea_sister	random	1e4	473	20	0.0801881	0.0803842	0.06	0.0759971	0.0760348	0.06	0.10251	0.102784	0.06	0.0862319	0.086401	0.06
520	33320	Berea_sister	random	1e4	473	20	0.0801881	0.080385	0.0605	0.0759976	0.0760356	0.0605	0.102511	0.102788	0.0605	0.0862323	0.0864027	0.0605
521	33321	Berea_sister	random	1e4	473	20	0.0801881	0.0803858	0.061	0.0759981	0.0760365	0.061	0.102512	0.102791	0.061	0.0862327	0.0864045	0.061
522	33322	Berea_sister	random	1e4	473	20	0.0801881	0.0803867	0.0615	0.0759986	0.0760373	0.0615	0.102513	0.102795	0.0615	0.0862331	0.0864063	0.0615
523	33323	Berea_sister	random	1e4	473	20	0.0801881	0.0803875	0.062	0.0759991	0.0760381	0.062	0.102513	0.102798	0.062	0.0862335	0.0864081	0.062
524	33324	Berea_sister	random	1e4	473	20	0.0801881	0.0803884	0.0625	0.0759995	0.076039	0.0625	0.102513	0.102801	0.0625	0.0862337	0.0864096	0.0625
525	33325	Berea_sister	random	1e4	473	20	0.0801881	0.0803892	0.063	0.076	0.0760398	0.063	0.102513	0.102804	0.063	0.0862338	0.0864111	0.063
526	33326	Berea_sister	random	1e4	473	20	0.0801881	0.0803901	0.0635	0.0760005	0.0760406	0.0635	0.102513	0.102807	0.0635	0.086234	0.0864127	0.0635
527	33327	Berea_sister	random	1e4	473	20	0.0801881	0.0803909	0.064	0.076001	0.0760415	0.064	0.102513	0.10281	0.064	0.0862341	0.0864142	0.064
528	33328	Berea_sister	random	1e4	473	20	0.0801881	0.0803917	0.0645	0.0760015	0.0760423	0.0645	0.102513	0.102813	0.0645	0.0862343	0.0864158	0.0645
529	33329	Berea_sister	random	1e4	473	20	0.0801881	0.0803926	0.065	0.076002	0.0760431	0.065	0.102513	0.102816	0.065	0.0862345	0.0864173	0.065
530	33330	Berea_sister	random	1e4	473	20	0.0801881	0.0803934	0.0655	0.0760025	0.076044	0.0655	0.102513	0.102819	0.0655	0.0862346	0.0864188	0.0655
531	33331	Berea_sister	random	1e4	473	20	0.0801881	0.0803943	0.066	0.076003	0.0760448	0.066	0.102513	0.102822	0.066	0.0862348	0.0864204	0.066
532	33332	Berea_sister	random	1e4	473	20	0.0801881	0.0803951	0.0665	0.0760035	0.0760456	0.0665	0.102513	0.102825	0.0665	0.086235	0.0864219	0.0665
533	33333	Berea_sister	random	1e4	473	20	0.0801881	0.080396	0.067	0.076004	0.0760465	0.067	0.102513	0.102828	0.067	0.0862351	0.0864235	0.067
534	33334	Berea_sister	random	1e4	473	20	0.0801881	0.0803968	0.0675	0.0760045	0.0760473	0.0675	0.102513	0.102831	0.0675	0.0862353	0.086425	0.0675
535	33335	Berea_sister	random	1e4	473	20	0.0801881	0.0803976	0.068	0.076005	0.0760481	0.068	0.102513	0.102834	0.068	0.0862355	0.0864265	0.068
536	33336	Berea_sister	random	1e4	473	20	0.0801881	0.0803985	0.0685	0.0760055	0.076049	0.0685	0.102513	0.102837	0.0685	0.0862356	0.0864281	0.0685
537	33337	Berea_sister	random	1e4	473	20	0.0801881	0.0803993	0.069	0.076006	0.0760498	0.069	0.102513	0.10284	0.069	0.0862358	0.0864296	0.069
538	33338	Berea_sister	random	1e4	473	20	0.0801881	0.0804002	0.0695	0.0760065	0.0760507	0.0695	0.102513	0.102843	0.0695	0.086236	0.0864312	0.0695
539	33339	Berea_sister	random	1e4	473	20	0.0801881	0.080401	0.07	0.076007	0.0760515	0.07	0.102513	0.102846	0.07	0.0862361	0.0864327	0.07
540	33340	Berea_sister	random	1e4	473	20	0.0801881	0.0804018	0.0705	0.0760075	0.0760523	0.0705	0.102513	0.102849	0.0705	0.0862363	0.0864342	0.0705
541	33341	Berea_sister	random	1e4	473	20	0.0801881	0.0804027	0.071	0.076008	0.0760532	0.071	0.102513	0.102851	0.071	0.0862365	0.0864358	0.071
542	33342	Berea_sister	random	1e4	473	20	0.0801881	0.0804035	0.0715	0.0760085	0.076054	0.0715	0.102513	0.102854	0.0715	0.0862366	0.0864373	0.0715
543	33343	Berea_sister	random	1e4	473	20	0.0801881	0.0804044	0.072	0.0760089	0.0760548	0.072	0.102513	0.102857	0.072	0.0862368	0.0864389	0.072
544	33344	Berea_sister	random	1e4	473	20	0.0801881	0.0804052	0.0725	0.0760094	0.0760557	0.0725	0.102513	0.10286	0.0725	0.0862369	0.0864404	0.0725
545	33345	Berea_sister	random	1e4	473	20	0.0801881	0.0804061	0.073	0.0760099	0.0760565	0.073	0.102513	0.102863	0.073	0.0862371	0.0864419	0.073
546	33346	Berea_sister	random	1e4	473	20	0.0801881	0.0804069	0.0735	0.0760104	0.0760573	0.0735	0.102513	0.102866	0.0735	0.0862373	0.0864435	0.0735
547	33347	Berea_sister	random	1e4	473	20	0.0801881	0.0804077	0.074	0.0760109	0.0760582	0.074	0.102513	0.102869	0.074	0.0862374	0.086445	0.074
548	33348	Berea_sister	random	1e4	473	20	0.0801881	0.0804086	0.0745	0.0760114	0.076059	0.0745	0.102513	0.102872	0.0745	0.0862376	0.0864466	0.0745
549	33349	Berea_sister	random	1e4	473	20	0.0801881	0.0804094	0.075	0.0760119	0.0760598	0.075	0.102513	0.102875	0.075	0.0862378	0.0864481	0.075
550	33350	Berea_sister	random	1e4	473	20	0.0801881	0.0804103	0.0755	0.0760124	0.0760607	0.0755	0.102513	0.102878	0.0755	0.0862379	0.0864496	0.0755
551	33351	Berea_sister	random	1e4	473	20	0.0801881	0.0804111	0.076	0.0760129	0.0760615	0.076	0.102513	0.102881	0.076	0.0862381	0.0864512	0.076
552	33352	Berea_sister	random	1e4	473	20	0.0801881	0.080412	0.0765	0.0760134	0.0760624	0.0765	0.102513	0.102884	0.0765	0.0862383	0.0864527	0.0765
553	33353	Berea_sister	random	1e4	473	20	0.0801881	0.0804128	0.077	0.0760139	0.0760632	0.077	0.102513	0.102887	0.077	0.0862384	0.0864543	0.077
554	33354	Berea_sister	random	1e4	473	20	0.0801881	0.0804136	0.0775	0.0760144	0.076064	0.0775	0.102513	0.10289	0.0775	0.0862386	0.0864558	0.0775
555	33355	Berea_sister	random	1e4	473	20	0.0801881	0.0804145	0.078	0.0760149	0.0760649	0.078	0.102513	0.102893	0.078	0.0862388	0.0864573	0.078
556	33356	Berea_sister	random	1e4	473	20	0.0801881	0.0804153	0.0785	0.0760154	0.0760657	0.0785	0.102513	0.102896	0.0785	0.0862389	0.0864589	0.0785
557	33357	Berea_sister	random	1e4	473	20	0.0801881	0.0804162	0.079	0.0760159	0.0760665	0.079	0.102513	0.102899	0.079	0.0862391	0.0864604	0.079
558	33358	Berea_sister	random	1e4	473	20	0.0801881	0.080417	0.0795	0.0760164	0.0760674	0.0795	0.102513	0.102902	0.0795	0.0862393	0.086462	0.0795
559	33359	Berea_sister	random	1e4	473	20	0.0801881	0.0804178	0.08	0.0760169	0.0760682	0.08	0.102513	0.102904	0.08	0.0862394	0.0864635	0.08
560	33360	Berea_sister	random	1e4	473	20	0.0801881	0.0804187	0.0805	0.0760174	0.076069	0.0805	0.102513	0.102907	0.0805	0.0862396	0.0864651	0.0805
561	33361	Berea_sister	random	1e4	473	20	0.0801881	0.0804195	0.081	0.0760179	0.0760699	0.081	0.102513	0.10291	0.081	0.0862398	0.0864666	0.081
562	33362	Berea_sister	random	1e4	473	20	0.0801881	0.0804204	0.0815	0.0760183	0.0760707	0.0815	0.102513	0.102913	0.0815	0.0862399	0.0864681	0.0815
563	33363	Berea_sister	random	1e4	473	20	0.0801881	0.0804212	0.082	0.0760188	0.0760715	0.082	0.102513	0.102916	0.082	0.0862401	0.0864697	0.082
564	33364	Berea_sister	random	1e4	473	20	0.0801881	0.0804221	0.0825	0.0760193	0.0760724	0.0825	0.102513	0.102919	0.0825	0.0862402	0.0864712	0.0825
565	33365	Berea_sister	random	1e4	473	20	0.0801881	0.0804229	0.083	0.0760198	0.0760732	0.083	0.102513	0.102922	0.083	0.0862404	0.0864728	0.083
566	33366	Berea_sister	random	1e4	473	20	0.0801881	0.0804237	0.0835	0.0760203	0.0760741	0.0835	0.102513	0.102925	0.0835	0.0862406	0.0864743	0.0835
567	33367	Berea_sister	random	1e4	473	20	0.0801881	0.0804246	0.084	0.0760208	0.0760749	0.084	0.102513	0.102928	0.084	0.0862407	0.0864758	0.084
568	33368	Berea_sister	random	1e4	473	20	0.0801881	0.0804254	0.0845	0.0760213	0.0760757	0.0845	0.102513	0.102931	0.0845	0.0862409	0.0864774	0.0845
569	33369	Berea_sister	random	1e4	473	20	0.0801881	0.0804263	0.085	0.0760218	0.0760766	0.085	0.102513	0.102934	0.085	0.0862411	0.0864789	0.085
570	33370	Berea_sister	random	1e4	473	20	0.0801881	0.0804271	0.0855	0.0760223	0.0760774	0.0855	0.102513	0.102937	0.0855	0.0862412	0.0864805	0.0855
571	33371	Berea_sister	random	1e4	473	20	0.0801881	0.080428	0.086	0.0760228	0.0760782	0.086	0.102513	0.10294	0.086	0.0862414	0.086482	0.086
572	33372	Berea_sister	random	1e4	473	20	0.0801881	0.0804288	0.0865	0.0760233	0.0760791	0.0865	0.102513	0.102943	0.0865	0.0862416	0.0864835	0.0865
573	33373	Berea_sister	random	1e4	473	20	0.0801881	0.0804296	0.087	0.0760238	0.0760799	0.087	0.102513	0.102946	0.087	0.0862417	0.0864851	0.087
574	33374	Berea_sister	random	1e4	473	20	0.0801881	0.0804305	0.0875	0.0760243	0.0760807	0.0875	0.102513	0.102949	0.0875	0.0862419	0.0864866	0.0875
575	33375	Berea_sister	random	1e4	473	20	0.0801881	0.0804313	0.088	0.0760248	0.0760816	0.088	0.102513	0.102952	0.088	0.0862421	0.0864882	0.088
576	33376	Berea_sister	random	1e4	473	20	0.0801881	0.0804322	0.0885	0.0760253	0.0760824	0.0885	0.102513	0.102955	0.0885	0.0862422	0.0864897	0.0885
577	33377	Berea_sister	random	1e4	473	20	0.0801881	0.080433	0.089	0.0760258	0.0760832	0.089	0.102513	0.102957	0.089	0.0862424	0.0864912	0.089
578	33378	Berea_sister	random	1e4	473	20	0.0801881	0.0804338	0.0895	0.0760263	0.0760841	0.0895	0.102513	0.10296	0.0895	0.0862426	0.0864928	0.0895
579	33379	Berea_sister	random	1e4	473	20	0.0801881	0.0804347	0.09	0.0760268	0.0760849	0.09	0.102513	0.102963	0.09	0.0862427	0.0864943	0.09
580	33380	Berea_sister	random	1e4	473	20	0.0801881	0.0804355	0.0905	0.0760273	0.0760858	0.0905	0.102513	0.102966	0.0905	0.0862429	0.0864959	0.0905
581	33381	Berea_sister	random	1e4	473	20	0.0801881	0.0804364	0.091	0.0760277	0.0760866	0.091	0.102513	0.102969	0.091	0.0862431	0.0864974	0.091
582	33382	Berea_sister	random	1e4	473	20	0.0801881	0.0804372	0.0915	0.0760282	0.0760874	0.0915	0.102513	0.102972	0.0915	0.0862432	0.0864989	0.0915
583	33383	Berea_sister	random	1e4	473	20	0.0801881	0.0804381	0.092	0.0760287	0.0760883	0.092	0.102513	0.102975	0.092	0.0862434	0.0865005	0.092
584	33384	Berea_sister	random	1e4	473	20	0.0801881	0.0804389	0.0925	0.0760292	0.0760891	0.0925	0.102513	0.102978	0.0925	0.0862435	0.086502	0.0925
585	33385	Berea_sister	random	1e4	473	20	0.0801881	0.0804397	0.093	0.0760297	0.0760899	0.093	0.102513	0.102981	0.093	0.0862437	0.0865036	0.093
586	33386	Berea_sister	random	1e4	473	20	0.0801881	0.0804406	0.0935	0.0760302	0.0760908	0.0935	0.102513	0.102984	0.0935	0.0862439	0.0865051	0.0935
587	33387	Berea_sister	random	1e4	473	20	0.0801881	0.0804414	0.094	0.0760307	0.0760916	0.094	0.102513	0.102987	0.094	0.086244	0.0865066	0.094
588	33388	Berea_sister	random	1e4	473	20	0.0801881	0.0804423	0.0945	0.0760312	0.0760924	0.0945	0.102513	0.10299	0.0945	0.0862442	0.0865082	0.0945
589	33389	Berea_sister	random	1e4	473	20	0.0801881	0.0804431	0.095	0.0760317	0.0760933	0.095	0.102513	0.102993	0.095	0.0862444	0.0865097	0.095
590	33390	Berea_sister	random	1e4	473	20	0.0801881	0.080444	0.0955	0.0760322	0.0760941	0.0955	0.102513	0.102996	0.0955	0.0862445	0.0865113	0.0955
591	33391	Berea_sister	random	1e4	473	20	0.0801881	0.0804448	0.096	0.0760332	0.0760954	0.096	0.102513	0.102999	0.096	0.0862449	0.086513	0.096
592	33392	Berea_sister	random	1e4	473	20	0.0801881	0.0804456	0.0965	0.0760434	0.076106	0.0965	0.102513	0.103002	0.0965	0.0862483	0.0865178	0.0965
593	33393	Berea_sister	random	1e4	473	20	0.0801881	0.0804465	0.097	0.0760498	0.0761127	0.097	0.102513	0.103005	0.097	0.0862504	0.0865213	0.097
594	33394	Berea_sister	random	1e4	473	20	0.0801881	0.0804473	0.0975	0.0760498	0.0761131	0.0975	0.102513	0.103008	0.0975	0.0862504	0.0865226	0.0975
595	33395	Berea_sister	random	1e4	473	20	0.0801881	0.0804482	0.098	0.0760498	0.0761134	0.098	0.102513	0.10301	0.098	0.0862504	0.086524	0.098
596	33396	Berea_sister	random	1e4	473	20	0.0801881	0.080449	0.0985	0.0760498	0.0761138	0.0985	0.102513	0.103013	0.0985	0.0862504	0.0865254	0.0985
597	33397	Berea_sister	random	1e4	473	20	0.0801881	0.0804498	0.099	0.0760498	0.0761141	0.099	0.102513	0.103016	0.099	0.0862504	0.0865268	0.099
598	33398	Berea_sister	random	1e4	473	20	0.0801881	0.0804507	0.0995	0.0760498	0.0761144	0.0995	0.102513	0.103019	0.0995	0.0862504	0.0865281	0.0995
599	33399	Berea_sister	random	1e4	473	20	0.0801881	0.0804515	0.1	0.0760498	0.0761148	0.1	0.102513	0.103022	0.1	0.0862504	0.0865295	0.1
600	33400	Berea_sister	random	1e4	473	20	0.0801881	0.0804524	0.1005	0.0760498	0.0761151	0.1005	0.102513	0.103025	0.1005	0.0862504	0.0865309	0.1005
601	33401	Berea_sister	random	1e4	473	20	0.0801881	0.0804532	0.101	0.0760498	0.0761155	0.101	0.102513	0.103028	0.101	0.0862504	0.0865323	0.101
602	33402	Berea_sister	random	1e4	473	20	0.0801881	0.0804541	0.1015	0.0760498	0.0761158	0.1015	0.102513	0.103031	0.1015	0.0862504	0.0865336	0.1015
603	33403	Berea_sister	random	1e4	473	20	0.0801881	0.0804549	0.102	0.0760498	0.0761161	0.102	0.102513	0.103034	0.102	0.0862504	0.086535	0.102
604	33404	Berea_sister	random	1e4	473	20	0.0801881	0.0804557	0.1025	0.0760498	0.0761165	0.1025	0.102513	0.103037	0.1025	0.0862504	0.0865364	0.1025
605	33405	Berea_sister	random	1e4	473	20	0.0801881	0.0804566	0.103	0.0760498	0.0761168	0.103	0.102513	0.10304	0.103	0.0862504	0.0865378	0.103
606	33406	Berea_sister	random	1e4	473	20	0.0801881	0.0804574	0.1035	0.0760498	0.0761172	0.1035	0.102513	0.103043	0.1035	0.0862504	0.0865391	0.1035
607	33407	Berea_sister	random	1e4	473	20	0.0801881	0.0804583	0.104	0.0760498	0.0761175	0.104	0.102513	0.103046	0.104	0.0862504	0.0865405	0.104
608	33408	Berea_sister	random	1e4	473	20	0.0801881	0.0804591	0.1045	0.0760498	0.0761178	0.1045	0.102513	0.103049	0.1045	0.0862504	0.0865419	0.1045
609	33409	Berea_sister	random	1e4	473	20	0.0801881	0.08046	0.105	0.0760498	0.0761182	0.105	0.102513	0.103052	0.105	0.0862504	0.0865433	0.105
610	33410	Berea_sister	random	1e4	473	20	0.0801881	0.0804608	0.1055	0.0760498	0.0761185	0.1055	0.102513	0.103055	0.1055	0.0862504	0.0865446	0.1055
611	33411	Berea_sister	random	1e4	473	20	0.0801881	0.0804616	0.106	0.0760498	0.0761189	0.106	0.102513	0.103058	0.106	0.0862504	0.086546	0.106
612	33412	Berea_sister	random	1e4	473	20	0.0801881	0.0804625	0.1065	0.0760498	0.0761192	0.1065	0.102513	0.103061	0.1065	0.0862504	0.0865474	0.1065
613	33413	Berea_sister	random	1e4	473	20	0.0801881	0.0804633	0.107	0.0760498	0.0761196	0.107	0.102513	0.103063	0.107	0.0862504	0.0865488	0.107
614	33414	Berea_sister	random	1e4	473	20	0.0801881	0.0804642	0.1075	0.0760498	0.0761199	0.1075	0.102513	0.103066	0.1075	0.0862504	0.0865502	0.1075
615	33415	Berea_sister	random	1e4	473	20	0.0801881	0.080465	0.108	0.0760498	0.0761202	0.108	0.102513	0.103069	0.108	0.0862504	0.0865515	0.108
616	33416	Berea_sister	random	1e4	473	20	0.0801881	0.0804658	0.1085	0.0760498	0.0761206	0.1085	0.102513	0.103072	0.1085	0.0862504	0.0865529	0.1085
617	33417	Berea_sister	random	1e4	473	20	0.0801881	0.0804667	0.109	0.0760498	0.0761209	0.109	0.102513	0.103075	0.109	0.0862504	0.0865543	0.109
618	33418	Berea_sister	random	1e4	473	20	0.0801881	0.0804675	0.1095	0.0760498	0.0761213	0.1095	0.102513	0.103078	0.1095	0.0862504	0.0865557	0.1095
619	33419	Berea_sister	random	1e4	473	20	0.0801881	0.0804684	0.11	0.0760498	0.0761216	0.11	0.102513	0.103081	0.11	0.0862504	0.086557	0.11
620	33420	Berea_sister	random	1e4	473	20	0.0801881	0.0804692	0.1105	0.0760498	0.0761219	0.1105	0.102513	0.103084	0.1105	0.0862504	0.0865584	0.1105
621	33421	Berea_sister	random	1e4	473	20	0.0801881	0.0804701	0.111	0.0760498	0.0761223	0.111	0.102513	0.103087	0.111	0.0862504	0.0865598	0.111
622	33422	Berea_sister	random	1e4	473	20	0.0801881	0.0804709	0.1115	0.0760498	0.0761226	0.1115	0.102513	0.10309	0.1115	0.0862504	0.0865612	0.1115
623	33423	Berea_sister	random	1e4	473	20	0.0801881	0.0804717	0.112	0.0760498	0.076123	0.112	0.102513	0.103093	0.112	0.0862504	0.0865625	0.112
624	33424	Berea_sister	random	1e4	473	20	0.0801881	0.0804726	0.1125	0.0760498	0.0761233	0.1125	0.102513	0.103096	0.1125	0.0862504	0.0865639	0.1125
625	33425	Berea_sister	random	1e4	473	20	0.0801881	0.0804734	0.113	0.0760498	0.0761236	0.113	0.102513	0.103099	0.113	0.0862504	0.0865653	0.113
626	33426	Berea_sister	random	1e4	473	20	0.0801881	0.0804743	0.1135	0.0760498	0.076124	0.1135	0.102513	0.103102	0.1135	0.0862504	0.0865667	0.1135
627	33427	Berea_sister	random	1e4	473	20	0.0801881	0.0804751	0.114	0.0760498	0.0761243	0.114	0.102513	0.103105	0.114	0.0862504	0.086568	0.114
628	33428	Berea_sister	random	1e4	473	20	0.0801881	0.080476	0.1145	0.0760498	0.0761247	0.1145	0.102513	0.103108	0.1145	0.0862504	0.0865694	0.1145
629	33429	Berea_sister	random	1e4	473	20	0.0801881	0.0804768	0.115	0.0760498	0.076125	0.115	0.102513	0.103111	0.115	0.0862504	0.0865708	0.115
630	33430	Berea_sister	random	1e4	473	20	0.0801881	0.0804776	0.1155	0.0760498	0.0761253	0.1155	0.102513	0.103113	0.1155	0.0862504	0.0865722	0.1155
631	33431	Berea_sister	random	1e4	473	20	0.0801881	0.0804785	0.116	0.0760498	0.0761257	0.116	0.102513	0.103116	0.116	0.0862504	0.0865735	0.116
632	33432	Berea_sister	random	1e4	473	20	0.0801881	0.0804793	0.1165	0.0760498	0.076126	0.1165	0.102513	0.103119	0.1165	0.0862504	0.0865749	0.1165
633	33433	Berea_sister	random	1e4	473	20	0.0801881	0.0804802	0.117	0.0760498	0.0761264	0.117	0.102513	0.103122	0.117	0.0862504	0.0865763	0.117
634	33434	Berea_sister	random	1e4	473	20	0.0801881	0.080481	0.1175	0.0760498	0.0761267	0.1175	0.102513	0.103125	0.1175	0.0862504	0.0865777	0.1175
635	33435	Berea_sister	random	1e4	473	20	0.0801881	0.0804818	0.118	0.0760498	0.0761271	0.118	0.102513	0.103128	0.118	0.0862504	0.086579	0.118
636	33436	Berea_sister	random	1e4	473	20	0.0801881	0.0804827	0.1185	0.0760498	0.0761274	0.1185	0.102513	0.103131	0.1185	0.0862504	0.0865804	0.1185
637	33437	Berea_sister	random	1e4	473	20	0.0801881	0.0804835	0.119	0.0760498	0.0761277	0.119	0.102513	0.103134	0.119	0.0862504	0.0865818	0.119
638	33438	Berea_sister	random	1e4	473	20	0.0801881	0.0804844	0.1195	0.0760498	0.0761281	0.1195	0.102513	0.103137	0.1195	0.0862504	0.0865832	0.1195
639	33439	Berea_sister	random	1e4	473	20	0.0801881	0.0804852	0.12	0.0760498	0.0761284	0.12	0.102513	0.10314	0.12	0.0862504	0.0865845	0.12
640	33440	Berea_sister	random	1e4	473	20	0.0801881	0.0804861	0.1205	0.0760498	0.0761288	0.1205	0.102513	0.103143	0.1205	0.0862504	0.0865859	0.1205
641	33441	Berea_sister	random	1e4	473	20	0.0801881	0.0804869	0.121	0.0760498	0.0761291	0.121	0.102513	0.103146	0.121	0.0862504	0.0865873	0.121
642	33442	Berea_sister	random	1e4	473	20	0.0801881	0.0804877	0.1215	0.0760498	0.0761294	0.1215	0.102513	0.103149	0.1215	0.0862504	0.0865887	0.1215
643	33443	Berea_sister	random	1e4	473	20	0.0801881	0.0804886	0.122	0.0760498	0.0761298	0.122	0.102513	0.103152	0.122	0.0862504	0.08659	0.122
644	33444	Berea_sister	random	1e4	473	20	0.0801881	0.0804894	0.1225	0.0760498	0.0761301	0.1225	0.102513	0.103155	0.1225	0.0862504	0.0865914	0.1225
645	33445	Berea_sister	random	1e4	473	20	0.0801881	0.0804903	0.123	0.0760498	0.0761305	0.123	0.102513	0.103158	0.123	0.0862504	0.0865928	0.123
646	33446	Berea_sister	random	1e4	473	20	0.0801881	0.0804911	0.1235	0.0760498	0.0761308	0.1235	0.102513	0.103161	0.1235	0.0862504	0.0865942	0.1235
647	33447	Berea_sister	random	1e4	473	20	0.0801881	0.080492	0.124	0.0760498	0.0761311	0.124	0.102513	0.103164	0.124	0.0862504	0.0865955	0.124
648	33448	Berea_sister	random	1e4	473	20	0.0801881	0.0804928	0.1245	0.0760498	0.0761315	0.1245	0.102513	0.103166	0.1245	0.0862504	0.0865969	0.1245
649	33449	Berea_sister	random	1e4	473	20	0.0801881	0.0804936	0.125	0.0760498	0.0761318	0.125	0.102513	0.103169	0.125	0.0862504	0.0865983	0.125
650	33450	Berea_sister	random	1e4	473	20	0.0801881	0.0804945	0.1255	0.0760498	0.0761322	0.1255	0.102513	0.103172	0.1255	0.0862504	0.0865997	0.1255
651	33451	Berea_sister	random	1e4	473	20	0.0801881	0.0804953	0.126	0.0760498	0.0761325	0.126	0.102513	0.103175	0.126	0.0862504	0.086601	0.126
652	33452	Berea_sister	random	1e4	473	20	0.0801881	0.0804962	0.1265	0.0760498	0.0761328	0.1265	0.102513	0.103178	0.1265	0.0862504	0.0866024	0.1265
653	33453	Berea_sister	random	1e4	473	20	0.0801881	0.080497	0.127	0.0760498	0.0761332	0.127	0.102513	0.103181	0.127	0.0862504	0.0866038	0.127
654	33454	Berea_sister	random	1e4	473	20	0.0801881	0.0804978	0.1275	0.0760498	0.0761335	0.1275	0.102513	0.103184	0.1275	0.0862504	0.0866052	0.1275
655	33455	Berea_sister	random	1e4	473	20	0.0801881	0.0804987	0.128	0.0760498	0.0761339	0.128	0.102513	0.103187	0.128	0.0862504	0.0866066	0.128
656	33456	Berea_sister	random	1e4	473	20	0.0801881	0.0804995	0.1285	0.0760498	0.0761342	0.1285	0.102513	0.10319	0.1285	0.0862504	0.0866079	0.1285
657	33457	Berea_sister	random	1e4	473	20	0.0801881	0.0805004	0.129	0.0760498	0.0761346	0.129	0.102513	0.103193	0.129	0.0862504	0.0866093	0.129
658	33458	Berea_sister	random	1e4	473	20	0.0801881	0.0805012	0.1295	0.0760498	0.0761349	0.1295	0.102513	0.103196	0.1295	0.0862504	0.0866107	0.1295
659	33459	Berea_sister	random	1e4	473	20	0.0801881	0.0805021	0.13	0.0760498	0.0761352	0.13	0.102513	0.103199	0.13	0.0862504	0.0866121	0.13
660	33460	Berea_sister	random	1e4	473	20	0.0801881	0.0805029	0.1305	0.0760498	0.0761356	0.1305	0.102513	0.103202	0.1305	0.0862504	0.0866134	0.1305
661	33461	Berea_sister	random	1e4	473	20	0.0801881	0.0805037	0.131	0.0760498	0.0761359	0.131	0.102513	0.103205	0.131	0.0862504	0.0866148	0.131
662	33462	Berea_sister	random	1e4	473	20	0.0801881	0.0805046	0.1315	0.0760498	0.0761363	0.1315	0.102513	0.103208	0.1315	0.0862504	0.0866162	0.1315
663	33463	Berea_sister	random	1e4	473	20	0.0801881	0.0805054	0.132	0.0760498	0.0761366	0.132	0.102513	0.103211	0.132	0.0862504	0.0866176	0.132
664	33464	Berea_sister	random	1e4	473	20	0.0801881	0.0805063	0.1325	0.0760498	0.0761369	0.1325	0.102513	0.103214	0.1325	0.0862504	0.0866189	0.1325
665	33465	Berea_sister	random	1e4	473	20	0.0801881	0.0805071	0.133	0.0760498	0.0761373	0.133	0.102513	0.103217	0.133	0.0862504	0.0866203	0.133
666	33466	Berea_sister	random	1e4	473	20	0.0801881	0.080508	0.1335	0.0760498	0.0761376	0.1335	0.102513	0.103219	0.1335	0.0862504	0.0866217	0.1335
667	33467	Berea_sister	random	1e4	473	20	0.0801881	0.0805088	0.134	0.0760498	0.076138	0.134	0.102513	0.103222	0.134	0.0862504	0.0866231	0.134
668	33468	Berea_sister	random	1e4	473	20	0.0801881	0.0805096	0.1345	0.0760498	0.0761383	0.1345	0.102513	0.103225	0.1345	0.0862504	0.0866244	0.1345
669	33469	Berea_sister	random	1e4	473	20	0.0801881	0.0805105	0.135	0.0760498	0.0761386	0.135	0.102513	0.103228	0.135	0.0862504	0.0866258	0.135
670	33470	Berea_sister	random	1e4	473	20	0.0801881	0.0805113	0.1355	0.0760498	0.076139	0.1355	0.102513	0.103231	0.1355	0.0862504	0.0866272	0.1355
671	33471	Berea_sister	random	1e4	473	20	0.0801881	0.0805122	0.136	0.0760498	0.0761393	0.136	0.102513	0.103234	0.136	0.0862504	0.0866286	0.136
672	33472	Berea_sister	random	1e4	473	20	0.0801881	0.080513	0.1365	0.0760498	0.0761397	0.1365	0.102513	0.103237	0.1365	0.0862504	0.0866299	0.1365
673	33473	Berea_sister	random	1e4	473	20	0.0801881	0.0805138	0.137	0.0760498	0.07614	0.137	0.102513	0.10324	0.137	0.0862504	0.0866313	0.137
674	33474	Berea_sister	random	1e4	473	20	0.0801881	0.0805147	0.1375	0.0760498	0.0761403	0.1375	0.102513	0.103243	0.1375	0.0862504	0.0866327	0.1375
675	33475	Berea_sister	random	1e4	473	20	0.0801881	0.0805155	0.138	0.0760498	0.0761407	0.138	0.102513	0.103246	0.138	0.0862504	0.0866341	0.138
676	33476	Berea_sister	random	1e4	473	20	0.0801881	0.0805164	0.1385	0.0760498	0.076141	0.1385	0.102513	0.103249	0.1385	0.0862504	0.0866354	0.1385
677	33477	Berea_sister	random	1e4	473	20	0.0801881	0.0805172	0.139	0.0760498	0.0761414	0.139	0.102513	0.103252	0.139	0.0862504	0.0866368	0.139
678	33478	Berea_sister	random	1e4	473	20	0.0801881	0.0805181	0.1395	0.0760498	0.0761417	0.1395	0.102513	0.103255	0.1395	0.0862504	0.0866382	0.1395
679	33479	Berea_sister	random	1e4	473	20	0.0801881	0.0805189	0.14	0.0760498	0.0761421	0.14	0.102513	0.103258	0.14	0.0862504	0.0866396	0.14
680	33480	Berea_sister	random	1e4	473	20	0.0801881	0.0805197	0.1405	0.0760498	0.0761424	0.1405	0.102513	0.103261	0.1405	0.0862504	0.0866409	0.1405
681	33481	Berea_sister	random	1e4	473	20	0.0801881	0.0805206	0.141	0.0760498	0.0761427	0.141	0.102513	0.103264	0.141	0.0862504	0.0866423	0.141
682	33482	Berea_sister	random	1e4	473	20	0.0801881	0.0805214	0.1415	0.0760498	0.0761431	0.1415	0.102513	0.103267	0.1415	0.0862504	0.0866437	0.1415
683	33483	Berea_sister	random	1e4	473	20	0.0801881	0.0805223	0.142	0.0760498	0.0761434	0.142	0.102513	0.10327	0.142	0.0862504	0.0866451	0.142
684	33484	Berea_sister	random	1e4	473	20	0.0801881	0.0805231	0.1425	0.0760498	0.0761438	0.1425	0.102513	0.103272	0.1425	0.0862504	0.0866464	0.1425
685	33485	Berea_sister	random	1e4	473	20	0.0801881	0.080524	0.143	0.0760498	0.0761441	0.143	0.102513	0.103275	0.143	0.0862504	0.0866478	0.143
686	33486	Berea_sister	random	1e4	473	20	0.0801881	0.0805248	0.1435	0.0760498	0.0761444	0.1435	0.102513	0.103278	0.1435	0.0862504	0.0866492	0.1435
687	33487	Berea_sister	random	1e4	473	20	0.0801881	0.0805256	0.144	0.0760498	0.0761448	0.144	0.102513	0.103281	0.144	0.0862504	0.0866506	0.144
688	33488	Berea_sister	random	1e4	473	20	0.0801881	0.0805265	0.1445	0.0760498	0.0761451	0.1445	0.102513	0.103284	0.1445	0.0862504	0.0866519	0.1445
689	33489	Berea_sister	random	1e4	473	20	0.0801881	0.0805273	0.145	0.0760498	0.0761455	0.145	0.102513	0.103287	0.145	0.0862504	0.0866533	0.145
690	33490	Berea_sister	random	1e4	473	20	0.0801881	0.0805282	0.1455	0.0760498	0.0761458	0.1455	0.102513	0.10329	0.1455	0.0862504	0.0866547	0.1455
691	33491	Berea_sister	random	1e4	473	20	0.0801881	0.080529	0.146	0.0760498	0.0761461	0.146	0.102513	0.103293	0.146	0.0862504	0.0866561	0.146
692	33492	Berea_sister	random	1e4	473	20	0.0801881	0.0805298	0.1465	0.0760498	0.0761465	0.1465	0.102513	0.103296	0.1465	0.0862504	0.0866575	0.1465
693	33493	Berea_sister	random	1e4	473	20	0.0801881	0.0805307	0.147	0.0760498	0.0761468	0.147	0.102513	0.103299	0.147	0.0862504	0.0866588	0.147
694	33494	Berea_sister	random	1e4	473	20	0.0801881	0.0805315	0.1475	0.0760498	0.0761472	0.1475	0.102513	0.103302	0.1475	0.0862504	0.0866602	0.1475
695	33495	Berea_sister	random	1e4	473	20	0.0801881	0.0805324	0.148	0.0760498	0.0761475	0.148	0.102513	0.103305	0.148	0.0862504	0.0866616	0.148
696	33496	Berea_sister	random	1e4	473	20	0.0801881	0.0805332	0.1485	0.0760498	0.0761478	0.1485	0.102513	0.103308	0.1485	0.0862504	0.086663	0.1485
697	33497	Berea_sister	random	1e4	473	20	0.0801881	0.0805341	0.149	0.0760498	0.0761482	0.149	0.102513	0.103311	0.149	0.0862504	0.0866643	0.149
698	33498	Berea_sister	random	1e4	473	20	0.0801881	0.0805349	0.1495	0.0760498	0.0761485	0.1495	0.102513	0.103314	0.1495	0.0862504	0.0866657	0.1495
699	33499	Berea_sister	random	1e4	473	20	0.0801881	0.0805357	0.15	0.0760498	0.0761489	0.15	0.102513	0.103317	0.15	0.0862504	0.0866671	0.15
700	33500	Berea_sister	random	1e4	473	20	0.0801881	0.0805366	0.1505	0.0760498	0.0761492	0.1505	0.102513	0.10332	0.1505	0.0862504	0.0866685	0.1505
701	33501	Berea_sister	random	1e4	473	20	0.0801881	0.0805374	0.151	0.0760498	0.0761496	0.151	0.102513	0.103323	0.151	0.0862504	0.0866698	0.151
702	33502	Berea_sister	random	1e4	473	20	0.0801881	0.0805383	0.1515	0.0760498	0.0761499	0.1515	0.102513	0.103325	0.1515	0.0862504	0.0866712	0.1515
703	33503	Berea_sister	random	1e4	473	20	0.0801881	0.0805391	0.152	0.0760498	0.0761502	0.152	0.102513	0.103328	0.152	0.0862504	0.0866726	0.152
704	33504	Berea_sister	random	1e4	473	20	0.0801881	0.08054	0.1525	0.0760498	0.0761506	0.1525	0.102513	0.103331	0.1525	0.0862504	0.086674	0.1525
705	33505	Berea_sister	random	1e4	473	20	0.0801881	0.0805408	0.153	0.0760498	0.0761509	0.153	0.102513	0.103334	0.153	0.0862504	0.0866753	0.153
706	33506	Berea_sister	random	1e4	473	20	0.0801881	0.0805416	0.1535	0.0760498	0.0761513	0.1535	0.102513	0.103337	0.1535	0.0862504	0.0866767	0.1535
707	33507	Berea_sister	random	1e4	473	20	0.0801881	0.0805425	0.154	0.0760498	0.0761516	0.154	0.102513	0.10334	0.154	0.0862504	0.0866781	0.154
708	33508	Berea_sister	random	1e4	473	20	0.0801881	0.0805433	0.1545	0.0760498	0.0761519	0.1545	0.102513	0.103343	0.1545	0.0862504	0.0866795	0.1545
709	33509	Berea_sister	random	1e4	473	20	0.0801881	0.0805442	0.155	0.0760498	0.0761523	0.155	0.102513	0.103346	0.155	0.0862504	0.0866808	0.155
710	33510	Berea_sister	random	1e4	473	20	0.0801881	0.080545	0.1555	0.0760498	0.0761526	0.1555	0.102513	0.103349	0.1555	0.0862504	0.0866822	0.1555
711	33511	Berea_sister	random	1e4	473	20	0.0801881	0.0805458	0.156	0.0760498	0.076153	0.156	0.102513	0.103352	0.156	0.0862504	0.0866836	0.156
712	33512	Berea_sister	random	1e4	473	20	0.0801881	0.0805467	0.1565	0.0760498	0.0761533	0.1565	0.102513	0.103355	0.1565	0.0862504	0.086685	0.1565
713	33513	Berea_sister	random	1e4	473	20	0.0801881	0.0805475	0.157	0.0760498	0.0761536	0.157	0.102513	0.103358	0.157	0.0862504	0.0866863	0.157
714	33514	Berea_sister	random	1e4	473	20	0.0801881	0.0805484	0.1575	0.0760498	0.076154	0.1575	0.102513	0.103361	0.1575	0.0862504	0.0866877	0.1575
715	33515	Berea_sister	random	1e4	473	20	0.0801881	0.0805492	0.158	0.0760498	0.0761543	0.158	0.102513	0.103364	0.158	0.0862504	0.0866891	0.158
716	33516	Berea_sister	random	1e4	473	20	0.0801881	0.0805501	0.1585	0.0760498	0.0761547	0.1585	0.102513	0.103367	0.1585	0.0862504	0.0866905	0.1585
717	33517	Berea_sister	random	1e4	473	20	0.0801881	0.0805509	0.159	0.0760498	0.076155	0.159	0.102513	0.10337	0.159	0.0862504	0.0866918	0.159
718	33518	Berea_sister	random	1e4	473	20	0.0801881	0.0805517	0.1595	0.0760498	0.0761553	0.1595	0.102513	0.103373	0.1595	0.0862504	0.0866932	0.1595
719	33519	Berea_sister	random	1e4	473	20	0.0801881	0.0805526	0.16	0.0760498	0.0761557	0.16	0.102513	0.103376	0.16	0.0862504	0.0866946	0.16
720	33520	Berea_sister	random	1e4	473	20	0.0801881	0.0805534	0.1605	0.0760498	0.076156	0.1605	0.102513	0.103378	0.1605	0.0862504	0.086696	0.1605
721	33521	Berea_sister	random	1e4	473	20	0.0801881	0.0805543	0.161	0.0760498	0.0761564	0.161	0.102513	0.103381	0.161	0.0862504	0.0866973	0.161
722	33522	Berea_sister	random	1e4	473	20	0.0801881	0.0805551	0.1615	0.0760498	0.0761567	0.1615	0.102513	0.103384	0.1615	0.0862504	0.0866987	0.1615
723	33523	Berea_sister	random	1e4	473	20	0.0801881	0.080556	0.162	0.0760498	0.0761571	0.162	0.102513	0.103387	0.162	0.0862504	0.0867001	0.162
724	33524	Berea_sister	random	1e4	473	20	0.0801881	0.0805568	0.1625	0.0760498	0.0761574	0.1625	0.102513	0.10339	0.1625	0.0862504	0.0867015	0.1625
725	33525	Berea_sister	random	1e4	473	20	0.0801881	0.0805576	0.163	0.0760498	0.0761577	0.163	0.102513	0.103393	0.163	0.0862504	0.0867028	0.163
726	33526	Berea_sister	random	1e4	473	20	0.0801881	0.0805585	0.1635	0.0760498	0.0761581	0.1635	0.102513	0.103396	0.1635	0.0862504	0.0867042	0.1635
727	33527	Berea_sister	random	1e4	473	20	0.0801881	0.0805593	0.164	0.0760498	0.0761584	0.164	0.102513	0.103399	0.164	0.0862504	0.0867056	0.164
728	33528	Berea_sister	random	1e4	473	20	0.0801881	0.0805602	0.1645	0.0760498	0.0761588	0.1645	0.102513	0.103402	0.1645	0.0862504	0.086707	0.1645
729	33529	Berea_sister	random	1e4	473	20	0.0801881	0.080561	0.165	0.0760498	0.0761591	0.165	0.102513	0.103405	0.165	0.0862504	0.0867083	0.165
730	33530	Berea_sister	random	1e4	473	20	0.0801881	0.0805618	0.1655	0.0760498	0.0761594	0.1655	0.102513	0.103408	0.1655	0.0862504	0.0867097	0.1655
731	33531	Berea_sister	random	1e4	473	20	0.0801881	0.0805627	0.166	0.0760498	0.0761598	0.166	0.102513	0.103411	0.166	0.0862504	0.0867111	0.166
732	33532	Berea_sister	random	1e4	473	20	0.0801881	0.0805635	0.1665	0.0760498	0.0761601	0.1665	0.102513	0.103414	0.1665	0.0862504	0.0867125	0.1665
733	33533	Berea_sister	random	1e4	473	20	0.0801881	0.0805644	0.167	0.0760498	0.0761605	0.167	0.102513	0.103417	0.167	0.0862504	0.0867139	0.167
734	33534	Berea_sister	random	1e4	473	20	0.0801881	0.0805652	0.1675	0.0760498	0.0761608	0.1675	0.102513	0.10342	0.1675	0.0862504	0.0867152	0.1675
735	33535	Berea_sister	random	1e4	473	20	0.0801881	0.0805661	0.168	0.0760498	0.0761611	0.168	0.102513	0.103423	0.168	0.0862504	0.0867166	0.168
736	33536	Berea_sister	random	1e4	473	20	0.0801881	0.0805669	0.1685	0.0760498	0.0761615	0.1685	0.102513	0.103426	0.1685	0.0862504	0.086718	0.1685
737	33537	Berea_sister	random	1e4	473	20	0.0801881	0.0805677	0.169	0.0760498	0.0761618	0.169	0.102513	0.103428	0.169	0.0862504	0.0867194	0.169
738	33538	Berea_sister	random	1e4	473	20	0.0801881	0.0805686	0.1695	0.0760498	0.0761622	0.1695	0.102513	0.103431	0.1695	0.0862504	0.0867207	0.1695
739	33539	Berea_sister	random	1e4	473	20	0.0801881	0.0805694	0.17	0.0760498	0.0761625	0.17	0.102513	0.103434	0.17	0.0862504	0.0867221	0.17
740	33540	Berea_sister	random	1e4	473	20	0.0801881	0.0805703	0.1705	0.0760498	0.0761628	0.1705	0.102513	0.103437	0.1705	0.0862504	0.0867235	0.1705
741	33541	Berea_sister	random	1e4	473	20	0.0801881	0.0805711	0.171	0.0760498	0.0761632	0.171	0.102513	0.10344	0.171	0.0862504	0.0867249	0.171
742	33542	Berea_sister	random	1e4	473	20	0.0801881	0.080572	0.1715	0.0760498	0.0761635	0.1715	0.102513	0.103443	0.1715	0.0862504	0.0867262	0.1715
743	33543	Berea_sister	random	1e4	473	20	0.0801881	0.0805728	0.172	0.0760498	0.0761639	0.172	0.102513	0.103446	0.172	0.0862504	0.0867276	0.172
744	33544	Berea_sister	random	1e4	473	20	0.0801881	0.0805736	0.1725	0.0760498	0.0761642	0.1725	0.102513	0.103449	0.1725	0.0862504	0.086729	0.1725
745	33545	Berea_sister	random	1e4	473	20	0.0801881	0.0805745	0.173	0.0760498	0.0761646	0.173	0.102513	0.103452	0.173	0.0862504	0.0867304	0.173
746	33546	Berea_sister	random	1e4	473	20	0.0801881	0.0805753	0.1735	0.0760498	0.0761649	0.1735	0.102513	0.103455	0.1735	0.0862504	0.0867317	0.1735
747	33547	Berea_sister	random	1e4	473	20	0.0801881	0.0805762	0.174	0.0760498	0.0761652	0.174	0.102513	0.103458	0.174	0.0862504	0.0867331	0.174
748	33548	Berea_sister	random	1e4	473	20	0.0801881	0.080577	0.1745	0.0760498	0.0761656	0.1745	0.102513	0.103461	0.1745	0.0862504	0.0867345	0.1745
749	33549	Berea_sister	random	1e4	473	20	0.0801881	0.0805778	0.175	0.0760498	0.0761659	0.175	0.102513	0.103464	0.175	0.0862504	0.0867359	0.175
750	33550	Berea_sister	random	1e4	473	20	0.0801881	0.0805787	0.1755	0.0760498	0.0761663	0.1755	0.102513	0.103467	0.1755	0.0862504	0.0867372	0.1755
751	33551	Berea_sister	random	1e4	473	20	0.0801881	0.0805795	0.176	0.0760498	0.0761666	0.176	0.102513	0.10347	0.176	0.0862504	0.0867386	0.176
752	33552	Berea_sister	random	1e4	473	20	0.0801881	0.0805804	0.1765	0.0760498	0.0761669	0.1765	0.102513	0.103473	0.1765	0.0862504	0.08674	0.1765
753	33553	Berea_sister	random	1e4	473	20	0.0801881	0.0805812	0.177	0.0760498	0.0761673	0.177	0.102513	0.103476	0.177	0.0862504	0.0867414	0.177
754	33554	Berea_sister	random	1e4	473	20	0.0801881	0.0805821	0.1775	0.0760498	0.0761676	0.1775	0.102513	0.103479	0.1775	0.0862504	0.0867427	0.1775
755	33555	Berea_sister	random	1e4	473	20	0.0801881	0.0805829	0.178	0.0760498	0.076168	0.178	0.102513	0.103481	0.178	0.0862504	0.0867441	0.178
756	33556	Berea_sister	random	1e4	473	20	0.0801881	0.0805837	0.1785	0.0760498	0.0761683	0.1785	0.102513	0.103484	0.1785	0.0862504	0.0867455	0.1785
757	33557	Berea_sister	random	1e4	473	20	0.0801881	0.0805846	0.179	0.0760498	0.0761686	0.179	0.102513	0.103487	0.179	0.0862504	0.0867469	0.179
758	33558	Berea_sister	random	1e4	473	20	0.0801881	0.0805854	0.1795	0.0760498	0.076169	0.1795	0.102513	0.10349	0.1795	0.0862504	0.0867482	0.1795
759	33559	Berea_sister	random	1e4	473	20	0.0801881	0.0805863	0.18	0.0760498	0.0761693	0.18	0.102513	0.103493	0.18	0.0862504	0.0867496	0.18
760	33560	Berea_sister	random	1e4	473	20	0.0801881	0.0805871	0.1805	0.0760498	0.0761697	0.1805	0.102513	0.103496	0.1805	0.0862504	0.086751	0.1805
761	33561	Berea_sister	random	1e4	473	20	0.0801881	0.080588	0.181	0.0760498	0.07617	0.181	0.102513	0.103499	0.181	0.0862504	0.0867524	0.181
762	33562	Berea_sister	random	1e4	473	20	0.0801881	0.0805888	0.1815	0.0760498	0.0761703	0.1815	0.102513	0.103502	0.1815	0.0862504	0.0867537	0.1815
763	33563	Berea_sister	random	1e4	473	20	0.0801881	0.0805896	0.182	0.0760498	0.0761707	0.182	0.102513	0.103505	0.182	0.0862504	0.0867551	0.182
764	33564	Berea_sister	random	1e4	473	20	0.0801881	0.0805905	0.1825	0.0760498	0.076171	0.1825	0.102513	0.103508	0.1825	0.0862504	0.0867565	0.1825
765	33565	Berea_sister	random	1e4	473	20	0.0801881	0.0805913	0.183	0.0760498	0.0761714	0.183	0.102513	0.103511	0.183	0.0862504	0.0867579	0.183
766	33566	Berea_sister	random	1e4	473	20	0.0801881	0.0805922	0.1835	0.0760498	0.0761717	0.1835	0.102513	0.103514	0.1835	0.0862504	0.0867592	0.1835
767	33567	Berea_sister	random	1e4	473	20	0.0801881	0.080593	0.184	0.0760498	0.0761721	0.184	0.102513	0.103517	0.184	0.0862504	0.0867606	0.184
768	33568	Berea_sister	random	1e4	473	20	0.0801881	0.0805938	0.1845	0.0760498	0.0761724	0.1845	0.102513	0.10352	0.1845	0.0862504	0.086762	0.1845
769	33569	Berea_sister	random	1e4	473	20	0.0801881	0.0805947	0.185	0.0760498	0.0761727	0.185	0.102513	0.103523	0.185	0.0862504	0.0867634	0.185
770	33570	Berea_sister	random	1e4	473	20	0.0801881	0.0805955	0.1855	0.0760498	0.0761731	0.1855	0.102513	0.103526	0.1855	0.0862504	0.0867648	0.1855
771	33571	Berea_sister	random	1e4	473	20	0.0801881	0.0805964	0.186	0.0760498	0.0761734	0.186	0.102513	0.103529	0.186	0.0862504	0.0867661	0.186
772	33572	Berea_sister	random	1e4	473	20	0.0801881	0.0805972	0.1865	0.0760498	0.0761738	0.1865	0.102513	0.103532	0.1865	0.0862504	0.0867675	0.1865
773	33573	Berea_sister	random	1e4	473	20	0.0801881	0.0805981	0.187	0.0760498	0.0761741	0.187	0.102513	0.103534	0.187	0.0862504	0.0867689	0.187
774	33574	Berea_sister	random	1e4	473	20	0.0801881	0.0805989	0.1875	0.0760498	0.0761744	0.1875	0.102513	0.103537	0.1875	0.0862504	0.0867703	0.1875
775	33575	Berea_sister	random	1e4	473	20	0.0801881	0.0805997	0.188	0.0760498	0.0761748	0.188	0.102513	0.10354	0.188	0.0862504	0.0867716	0.188
776	33576	Berea_sister	random	1e4	473	20	0.0801881	0.0806006	0.1885	0.0760498	0.0761751	0.1885	0.102513	0.103543	0.1885	0.0862504	0.086773	0.1885
777	33577	Berea_sister	random	1e4	473	20	0.0801881	0.0806014	0.189	0.0760498	0.0761755	0.189	0.102513	0.103546	0.189	0.0862504	0.0867744	0.189
778	33578	Berea_sister	random	1e4	473	20	0.0801881	0.0806023	0.1895	0.0760498	0.0761758	0.1895	0.102513	0.103549	0.1895	0.0862504	0.0867758	0.1895
779	33579	Berea_sister	random	1e4	473	20	0.0801881	0.0806031	0.19	0.0760498	0.0761761	0.19	0.102513	0.103552	0.19	0.0862504	0.0867771	0.19
780	33580	Berea_sister	random	1e4	473	20	0.0801881	0.080604	0.1905	0.0760498	0.0761765	0.1905	0.102513	0.103555	0.1905	0.0862504	0.0867785	0.1905
781	33581	Berea_sister	random	1e4	473	20	0.0801881	0.0806048	0.191	0.0760498	0.0761768	0.191	0.102513	0.103558	0.191	0.0862504	0.0867799	0.191
782	33582	Berea_sister	random	1e4	473	20	0.0801881	0.0806056	0.1915	0.0760498	0.0761772	0.1915	0.102513	0.103561	0.1915	0.0862504	0.0867813	0.1915
783	33583	Berea_sister	random	1e4	473	20	0.0801881	0.0806065	0.192	0.0760498	0.0761775	0.192	0.102513	0.103564	0.192	0.0862504	0.0867826	0.192
784	33584	Berea_sister	random	1e4	473	20	0.0801881	0.0806073	0.1925	0.0760498	0.0761778	0.1925	0.102513	0.103567	0.1925	0.0862504	0.086784	0.1925
785	33585	Berea_sister	random	1e4	473	20	0.0801881	0.0806082	0.193	0.0760498	0.0761782	0.193	0.102513	0.10357	0.193	0.0862504	0.0867854	0.193
786	33586	Berea_sister	random	1e4	473	20	0.0801881	0.080609	0.1935	0.0760498	0.0761785	0.1935	0.102513	0.103573	0.1935	0.0862504	0.0867868	0.1935
787	33587	Berea_sister	random	1e4	473	20	0.0801881	0.0806098	0.194	0.0760498	0.0761789	0.194	0.102513	0.103576	0.194	0.0862504	0.0867881	0.194
788	33588	Berea_sister	random	1e4	473	20	0.0801881	0.0806107	0.1945	0.0760498	0.0761792	0.1945	0.102513	0.103579	0.1945	0.0862504	0.0867895	0.1945
789	33589	Berea_sister	random	1e4	473	20	0.0801881	0.0806115	0.195	0.0760498	0.0761796	0.195	0.102513	0.103582	0.195	0.0862504	0.0867909	0.195
790	33590	Berea_sister	random	1e4	473	20	0.0801881	0.0806124	0.1955	0.0760498	0.0761799	0.1955	0.102513	0.103585	0.1955	0.0862504	0.0867923	0.1955
791	33591	Berea_sister	random	1e4	473	20	0.0801881	0.0806132	0.196	0.0760498	0.0761802	0.196	0.102513	0.103587	0.196	0.0862504	0.0867936	0.196
792	33592	Berea_sister	random	1e4	473	20	0.0801881	0.0806141	0.1965	0.0760498	0.0761806	0.1965	0.102513	0.10359	0.1965	0.0862504	0.086795	0.1965
793	33593	Berea_sister	random	1e4	473	20	0.0801881	0.0806149	0.197	0.0760498	0.0761809	0.197	0.102513	0.103593	0.197	0.0862504	0.0867964	0.197
794	33594	Berea_sister	random	1e4	473	20	0.0801881	0.0806157	0.1975	0.0760498	0.0761813	0.1975	0.102513	0.103596	0.1975	0.0862504	0.0867978	0.1975
795	33595	Berea_sister	random	1e4	473	20	0.0801881	0.0806166	0.198	0.0760498	0.0761816	0.198	0.102513	0.103599	0.198	0.0862504	0.0867991	0.198
796	33596	Berea_sister	random	1e4	473	20	0.0801881	0.0806174	0.1985	0.0760498	0.0761819	0.1985	0.102513	0.103602	0.1985	0.0862504	0.0868005	0.1985
797	33597	Berea_sister	random	1e4	473	20	0.0801881	0.0806183	0.199	0.0760498	0.0761823	0.199	0.102513	0.103605	0.199	0.0862504	0.0868019	0.199
798	33598	Berea_sister	random	1e4	473	20	0.0801881	0.0806191	0.1995	0.0760498	0.0761826	0.1995	0.102513	0.103608	0.1995	0.0862504	0.0868033	0.1995
799	33599	Berea_sister	random	1e4	473	20	0.0801881		0	0.0760498		0	0.102513		0	0.0862504		0
800	59200	Berea_sister	random	1e4	423	20	0.0244693	0.0244693	0.0005	0.0248138	0.0248754	0.0005	0.0232652	0.0232652	0.0005	0.0241828	0.0242033	0.0005
801	59201	Berea_sister	random	1e4	423	20	0.0399675	0.0398706	0.001	0.040218	0.0404372	0.001	0.037616	0.037616	0.001	0.0392672	0.0393079	0.001
802	59202	Berea_sister	random	1e4	423	20	0.0519729	0.0514249	0.0015	0.052227	0.052227	0.0015	0.050125	0.0504999	0.0015	0.0514417	0.051384	0.0015
803	59203	Berea_sister	random	1e4	423	20	0.0613254	0.0609135	0.002	0.0625897	0.0619126	0.002	0.0614895	0.0614579	0.002	0.0618015	0.061428	0.002
804	59204	Berea_sister	random	1e4	423	20	0.0688728	0.0688965	0.0025	0.0696708	0.0702238	0.0025	0.0708942	0.0709482	0.0025	0.0698126	0.0700228	0.0025
805	59205	Berea_sister	random	1e4	423	20	0.0761463	0.0761028	0.003	0.0765013	0.0765013	0.003	0.0780207	0.0778002	0.003	0.0768895	0.0768015	0.003
806	59206	Berea_sister	random	1e4	423	20	0.0819003	0.0824176	0.0035	0.0835562	0.0835186	0.0035	0.0844147	0.0833718	0.0035	0.0832904	0.0831027	0.0035
807	59207	Berea_sister	random	1e4	423	20	0.0875056	0.0877085	0.004	0.089639	0.0872794	0.004	0.0889846	0.0890045	0.004	0.0887097	0.0879975	0.004
808	59208	Berea_sister	random	1e4	423	20	0.0918147	0.0920177	0.0045	0.0933602	0.093416	0.0045	0.0932217	0.0930883	0.0045	0.0927988	0.0928406	0.0045
809	59209	Berea_sister	random	1e4	423	20	0.0947907	0.0949938	0.005	0.0982961	0.0984077	0.005	0.0963528	0.0963731	0.005	0.0964799	0.0965915	0.005
810	59210	Berea_sister	random	1e4	423	20	0.0977268	0.09793	0.0055	0.101345	0.101457	0.0055	0.0998687	0.0994822	0.0055	0.0996469	0.099623	0.0055
811	59211	Berea_sister	random	1e4	423	20	0.100918	0.101122	0.006	0.104416	0.104527	0.006	0.102647	0.102969	0.006	0.10266	0.102873	0.006
812	59212	Berea_sister	random	1e4	423	20	0.102656	0.102687	0.0065	0.106784	0.106895	0.0065	0.10564	0.105963	0.0065	0.105027	0.105182	0.0065
813	59213	Berea_sister	random	1e4	423	20	0.103878	0.104087	0.007	0.109343	0.109455	0.007	0.108772	0.109095	0.007	0.107331	0.107546	0.007
814	59214	Berea_sister	random	1e4	423	20	0.105572	0.105782	0.0075	0.111108	0.11122	0.0075	0.11183	0.111165	0.0075	0.109503	0.109389	0.0075
815	59215	Berea_sister	random	1e4	423	20	0.107084	0.107294	0.008	0.112595	0.114514	0.008	0.113623	0.113954	0.008	0.1111	0.111921	0.008
816	59216	Berea_sister	random	1e4	423	20	0.107938	0.108149	0.0085	0.115507	0.115623	0.0085	0.115598	0.11593	0.0085	0.113014	0.113234	0.0085
817	59217	Berea_sister	random	1e4	423	20	0.108499	0.10871	0.009	0.116872	0.116988	0.009	0.117648	0.117979	0.009	0.114339	0.114559	0.009
818	59218	Berea_sister	random	1e4	423	20	0.109033	0.109245	0.0095	0.118742	0.118858	0.0095	0.119421	0.119323	0.0095	0.115732	0.115809	0.0095
819	59219	Berea_sister	random	1e4	423	20	0.109533	0.109745	0.01	0.120584	0.120701	0.01	0.12025	0.120699	0.01	0.116789	0.117048	0.01
820	59220	Berea_sister	random	1e4	423	20	0.109926	0.110139	0.0105	0.121954	0.118837	0.0105	0.121858	0.122209	0.0105	0.117913	0.117062	0.0105
821	59221	Berea_sister	random	1e4	423	20	0.11022	0.110434	0.011	0.119694	0.119813	0.011	0.122876	0.123228	0.011	0.117597	0.117825	0.011
822	59222	Berea_sister	random	1e4	423	20	0.110446	0.110661	0.0115	0.121024	0.121144	0.0115	0.123789	0.124141	0.0115	0.11842	0.118649	0.0115
823	59223	Berea_sister	random	1e4	423	20	0.110702	0.110917	0.012	0.121905	0.122026	0.012	0.124627	0.12498	0.012	0.119078	0.119308	0.012
824	59224	Berea_sister	random	1e4	423	20	0.110862	0.111078	0.0125	0.122679	0.122801	0.0125	0.125169	0.125523	0.0125	0.11957	0.119801	0.0125
825	59225	Berea_sister	random	1e4	423	20	0.111077	0.111295	0.013	0.12355	0.123672	0.013	0.125475	0.12583	0.013	0.120034	0.120266	0.013
826	59226	Berea_sister	random	1e4	423	20	0.111192	0.11141	0.0135	0.124429	0.124553	0.0135	0.125786	0.126141	0.0135	0.120469	0.120701	0.0135
827	59227	Berea_sister	random	1e4	423	20	0.11123	0.111449	0.014	0.125199	0.125324	0.014	0.126143	0.126499	0.014	0.120857	0.121091	0.014
828	59228	Berea_sister	random	1e4	423	20	0.111261	0.111482	0.0145	0.125611	0.125736	0.0145	0.126442	0.126799	0.0145	0.121105	0.121339	0.0145
829	59229	Berea_sister	random	1e4	423	20	0.11129	0.111512	0.015	0.125948	0.126074	0.015	0.126706	0.127065	0.015	0.121314	0.12155	0.015
830	59230	Berea_sister	random	1e4	423	20	0.111324	0.111547	0.0155	0.126263	0.126391	0.0155	0.127016	0.127377	0.0155	0.121535	0.121772	0.0155
831	59231	Berea_sister	random	1e4	423	20	0.111345	0.11157	0.016	0.127403	0.127532	0.016	0.127295	0.127658	0.016	0.122014	0.122253	0.016
832	59232	Berea_sister	random	1e4	423	20	0.111365	0.11159	0.0165	0.128127	0.128257	0.0165	0.127496	0.127862	0.0165	0.122329	0.12257	0.0165
833	59233	Berea_sister	random	1e4	423	20	0.111387	0.111614	0.017	0.128786	0.128918	0.017	0.127707	0.128076	0.017	0.122627	0.122869	0.017
834	59234	Berea_sister	random	1e4	423	20	0.111413	0.111641	0.0175	0.129263	0.129396	0.0175	0.127914	0.128286	0.0175	0.122863	0.123108	0.0175
835	59235	Berea_sister	random	1e4	423	20	0.111465	0.111694	0.018	0.129446	0.12958	0.018	0.128141	0.128516	0.018	0.123017	0.123264	0.018
836	59236	Berea_sister	random	1e4	423	20	0.111486	0.111717	0.0185	0.129677	0.129813	0.0185	0.128349	0.128727	0.0185	0.123171	0.123419	0.0185
837	59237	Berea_sister	random	1e4	423	20	0.11151	0.111742	0.019	0.129795	0.129932	0.019	0.128526	0.128907	0.019	0.123277	0.123527	0.019
838	59238	Berea_sister	random	1e4	423	20	0.11154	0.111773	0.0195	0.129902	0.13004	0.0195	0.128648	0.129033	0.0195	0.123363	0.123615	0.0195
839	59239	Berea_sister	random	1e4	423	20	0.111574	0.111809	0.02	0.130141	0.13028	0.02	0.128754	0.129143	0.02	0.12349	0.123744	0.02
840	59240	Berea_sister	random	1e4	423	20	0.111612	0.111848	0.0205	0.130281	0.130422	0.0205	0.128849	0.129241	0.0205	0.123581	0.123837	0.0205
841	59241	Berea_sister	random	1e4	423	20	0.111684	0.111921	0.021	0.130364	0.130506	0.021	0.128927	0.129322	0.021	0.123658	0.123916	0.021
842	59242	Berea_sister	random	1e4	423	20	0.111778	0.112016	0.0215	0.130435	0.130579	0.0215	0.129018	0.129417	0.0215	0.123744	0.124004	0.0215
843	59243	Berea_sister	random	1e4	423	20	0.11224	0.111825	0.022	0.130518	0.130663	0.022	0.129054	0.129457	0.022	0.123938	0.123981	0.022
844	59244	Berea_sister	random	1e4	423	20	0.111588	0.111835	0.0225	0.130603	0.130749	0.0225	0.129082	0.129488	0.0225	0.123758	0.124024	0.0225
845	59245	Berea_sister	random	1e4	423	20	0.111596	0.111844	0.023	0.130675	0.130822	0.023	0.129121	0.12953	0.023	0.123797	0.124066	0.023
846	59246	Berea_sister	random	1e4	423	20	0.111605	0.111854	0.0235	0.130736	0.130885	0.0235	0.129148	0.129561	0.0235	0.123829	0.1241	0.0235
847	59247	Berea_sister	random	1e4	423	20	0.111614	0.111864	0.024	0.130834	0.130984	0.024	0.129167	0.129584	0.024	0.123871	0.124144	0.024
848	59248	Berea_sister	random	1e4	423	20	0.111622	0.111874	0.0245	0.130937	0.13109	0.0245	0.129193	0.129613	0.0245	0.123917	0.124192	0.0245
849	59249	Berea_sister	random	1e4	423	20	0.111632	0.111885	0.025	0.131021	0.131175	0.025	0.129211	0.129635	0.025	0.123955	0.124232	0.025
850	59250	Berea_sister	random	1e4	423	20	0.111642	0.111896	0.0255	0.131084	0.13124	0.0255	0.129229	0.129657	0.0255	0.123985	0.124264	0.0255
851	59251	Berea_sister	random	1e4	423	20	0.111651	0.111907	0.026	0.131125	0.131284	0.026	0.129248	0.12968	0.026	0.124008	0.12429	0.026
852	59252	Berea_sister	random	1e4	423	20	0.111661	0.111918	0.0265	0.131164	0.131325	0.0265	0.129267	0.129703	0.0265	0.12403	0.124315	0.0265
853	59253	Berea_sister	random	1e4	423	20	0.11167	0.111929	0.027	0.131202	0.131365	0.027	0.129399	0.12984	0.027	0.12409	0.124378	0.027
854	59254	Berea_sister	random	1e4	423	20	0.11168	0.11194	0.0275	0.131241	0.131406	0.0275	0.12968	0.130125	0.0275	0.1242	0.124491	0.0275
855	59255	Berea_sister	random	1e4	423	20	0.111691	0.111952	0.028	0.131266	0.131434	0.028	0.129852	0.130301	0.028	0.12427	0.124563	0.028
856	59256	Berea_sister	random	1e4	423	20	0.111701	0.111964	0.0285	0.131286	0.131456	0.0285	0.130047	0.1305	0.0285	0.124345	0.12464	0.0285
857	59257	Berea_sister	random	1e4	423	20	0.11171	0.111974	0.029	0.131302	0.131475	0.029	0.130223	0.13068	0.029	0.124412	0.12471	0.029
858	59258	Berea_sister	random	1e4	423	20	0.111717	0.111982	0.0295	0.131322	0.131497	0.0295	0.13041	0.130872	0.0295	0.124483	0.124784	0.0295
859	59259	Berea_sister	random	1e4	423	20	0.111724	0.11199	0.03	0.13134	0.131518	0.03	0.130672	0.131138	0.03	0.124579	0.124882	0.03
860	59260	Berea_sister	random	1e4	423	20	0.111731	0.111999	0.0305	0.131359	0.131539	0.0305	0.130797	0.131267	0.0305	0.124629	0.124935	0.0305
861	59261	Berea_sister	random	1e4	423	20	0.111742	0.112011	0.031	0.131377	0.13156	0.031	0.130849	0.131323	0.031	0.124656	0.124965	0.031
862	59262	Berea_sister	random	1e4	423	20	0.111759	0.112029	0.0315	0.131396	0.131581	0.0315	0.130865	0.131344	0.0315	0.124673	0.124985	0.0315
863	59263	Berea_sister	random	1e4	423	20	0.111764	0.112035	0.032	0.131418	0.131606	0.032	0.130882	0.131365	0.032	0.124688	0.125002	0.032
864	59264	Berea_sister	random	1e4	423	20	0.111769	0.112041	0.0325	0.131436	0.131627	0.0325	0.130898	0.131386	0.0325	0.124701	0.125018	0.0325
865	59265	Berea_sister	random	1e4	423	20	0.111774	0.112048	0.033	0.131451	0.131644	0.033	0.130915	0.131406	0.033	0.124713	0.125033	0.033
866	59266	Berea_sister	random	1e4	423	20	0.111779	0.112054	0.0335	0.131466	0.131661	0.0335	0.130933	0.131429	0.0335	0.124726	0.125048	0.0335
867	59267	Berea_sister	random	1e4	423	20	0.111784	0.112061	0.034	0.131488	0.131686	0.034	0.130954	0.131454	0.034	0.124742	0.125067	0.034
868	59268	Berea_sister	random	1e4	423	20	0.11179	0.112068	0.0345	0.131506	0.131707	0.0345	0.130957	0.131461	0.0345	0.124751	0.125079	0.0345
869	59269	Berea_sister	random	1e4	423	20	0.111795	0.112074	0.035	0.131522	0.131725	0.035	0.13096	0.131469	0.035	0.124759	0.125089	0.035
870	59270	Berea_sister	random	1e4	423	20	0.1118	0.112081	0.0355	0.131537	0.131743	0.0355	0.130967	0.13148	0.0355	0.124768	0.125101	0.0355
871	59271	Berea_sister	random	1e4	423	20	0.111805	0.112087	0.036	0.131555	0.131764	0.036	0.13097	0.131487	0.036	0.124777	0.125113	0.036
872	59272	Berea_sister	random	1e4	423	20	0.111809	0.112093	0.0365	0.131586	0.131797	0.0365	0.130973	0.131494	0.0365	0.124789	0.125128	0.0365
873	59273	Berea_sister	random	1e4	423	20	0.111814	0.112099	0.037	0.131618	0.131831	0.037	0.130975	0.131501	0.037	0.124802	0.125144	0.037
874	59274	Berea_sister	random	1e4	423	20	0.111818	0.112105	0.0375	0.131671	0.131887	0.0375	0.130978	0.131508	0.0375	0.124822	0.125167	0.0375
875	59275	Berea_sister	random	1e4	423	20	0.111823	0.112111	0.038	0.1317	0.131919	0.038	0.130981	0.131515	0.038	0.124834	0.125182	0.038
876	59276	Berea_sister	random	1e4	423	20	0.111827	0.112117	0.0385	0.131716	0.131937	0.0385	0.130983	0.131523	0.0385	0.124842	0.125192	0.0385
877	59277	Berea_sister	random	1e4	423	20	0.111832	0.112123	0.039	0.131726	0.13195	0.039	0.130986	0.13153	0.039	0.124848	0.125201	0.039
878	59278	Berea_sister	random	1e4	423	20	0.111836	0.112129	0.0395	0.131732	0.131958	0.0395	0.130989	0.131537	0.0395	0.124852	0.125208	0.0395
879	59279	Berea_sister	random	1e4	423	20	0.111841	0.112135	0.04	0.131735	0.131964	0.04	0.130991	0.131544	0.04	0.124856	0.125214	0.04
880	59280	Berea_sister	random	1e4	423	20	0.111845	0.112141	0.0405	0.131738	0.13197	0.0405	0.130994	0.131551	0.0405	0.124859	0.125221	0.0405
881	59281	Berea_sister	random	1e4	423	20	0.11185	0.112148	0.041	0.131741	0.131977	0.041	0.130997	0.131558	0.041	0.124863	0.125227	0.041
882	59282	Berea_sister	random	1e4	423	20	0.111855	0.112154	0.0415	0.131744	0.131983	0.0415	0.130999	0.131565	0.0415	0.124866	0.125234	0.0415
883	59283	Berea_sister	random	1e4	423	20	0.111859	0.11216	0.042	0.131748	0.131989	0.042	0.131002	0.131572	0.042	0.12487	0.12524	0.042
884	59284	Berea_sister	random	1e4	423	20	0.111864	0.112166	0.0425	0.131751	0.131995	0.0425	0.131005	0.131579	0.0425	0.124873	0.125247	0.0425
885	59285	Berea_sister	random	1e4	423	20	0.111868	0.112172	0.043	0.131754	0.132001	0.043	0.131007	0.131586	0.043	0.124877	0.125253	0.043
886	59286	Berea_sister	random	1e4	423	20	0.111873	0.112178	0.0435	0.131776	0.132026	0.0435	0.13101	0.131593	0.0435	0.124886	0.125266	0.0435
887	59287	Berea_sister	random	1e4	423	20	0.111878	0.112184	0.044	0.131796	0.132049	0.044	0.131013	0.1316	0.044	0.124895	0.125278	0.044
888	59288	Berea_sister	random	1e4	423	20	0.111882	0.11219	0.0445	0.131797	0.132052	0.0445	0.131015	0.131607	0.0445	0.124898	0.125283	0.0445
889	59289	Berea_sister	random	1e4	423	20	0.111887	0.112196	0.045	0.131797	0.132056	0.045	0.131018	0.131614	0.045	0.124901	0.125289	0.045
890	59290	Berea_sister	random	1e4	423	20	0.111892	0.112203	0.0455	0.131798	0.132059	0.0455	0.13102	0.131621	0.0455	0.124903	0.125294	0.0455
891	59291	Berea_sister	random	1e4	423	20	0.111896	0.112209	0.046	0.131799	0.132063	0.046	0.131023	0.131628	0.046	0.124906	0.1253	0.046
892	59292	Berea_sister	random	1e4	423	20	0.111901	0.112215	0.0465	0.131799	0.132066	0.0465	0.131025	0.131634	0.0465	0.124908	0.125305	0.0465
893	59293	Berea_sister	random	1e4	423	20	0.111905	0.112221	0.047	0.1318	0.13207	0.047	0.131028	0.131641	0.047	0.124911	0.125311	0.047
894	59294	Berea_sister	random	1e4	423	20	0.111909	0.112226	0.0475	0.131801	0.132073	0.0475	0.13103	0.131648	0.0475	0.124913	0.125316	0.0475
895	59295	Berea_sister	random	1e4	423	20	0.111912	0.112231	0.048	0.131801	0.132077	0.048	0.131033	0.131655	0.048	0.124916	0.125321	0.048
896	59296	Berea_sister	random	1e4	423	20	0.111915	0.112235	0.0485	0.131802	0.13208	0.0485	0.131035	0.131662	0.0485	0.124918	0.125326	0.0485
897	59297	Berea_sister	random	1e4	423	20	0.111922	0.112243	0.049	0.131803	0.132084	0.049	0.131038	0.131669	0.049	0.124921	0.125332	0.049
898	59298	Berea_sister	random	1e4	423	20	0.111928	0.112251	0.0495	0.131803	0.132087	0.0495	0.13104	0.131676	0.0495	0.124924	0.125338	0.0495
899	59299	Berea_sister	random	1e4	423	20	0.11193	0.112254	0.05	0.131804	0.132091	0.05	0.131043	0.131683	0.05	0.124925	0.125343	0.05
900	59300	Berea_sister	random	1e4	423	20	0.11193	0.112257	0.0505	0.131805	0.132094	0.0505	0.131045	0.131689	0.0505	0.124927	0.125347	0.0505
901	59301	Berea_sister	random	1e4	423	20	0.111931	0.112259	0.051	0.131805	0.132098	0.051	0.131048	0.131696	0.051	0.124928	0.125351	0.051
902	59302	Berea_sister	random	1e4	423	20	0.111932	0.112262	0.0515	0.131806	0.132101	0.0515	0.13105	0.131703	0.0515	0.12493	0.125356	0.0515
903	59303	Berea_sister	random	1e4	423	20	0.111933	0.112265	0.052	0.131807	0.132105	0.052	0.131053	0.13171	0.052	0.124931	0.12536	0.052
904	59304	Berea_sister	random	1e4	423	20	0.111934	0.112267	0.0525	0.131807	0.132108	0.0525	0.131055	0.131717	0.0525	0.124932	0.125364	0.0525
905	59305	Berea_sister	random	1e4	423	20	0.111935	0.11227	0.053	0.131808	0.132112	0.053	0.131058	0.131724	0.053	0.124934	0.125368	0.053
906	59306	Berea_sister	random	1e4	423	20	0.111936	0.112272	0.0535	0.131809	0.132115	0.0535	0.13106	0.131731	0.0535	0.124935	0.125373	0.0535
907	59307	Berea_sister	random	1e4	423	20	0.111937	0.112275	0.054	0.131809	0.132119	0.054	0.131063	0.131738	0.054	0.124936	0.125377	0.054
908	59308	Berea_sister	random	1e4	423	20	0.111938	0.112277	0.0545	0.13181	0.132122	0.0545	0.131065	0.131745	0.0545	0.124938	0.125382	0.0545
909	59309	Berea_sister	random	1e4	423	20	0.111939	0.11228	0.055	0.131811	0.132126	0.055	0.131068	0.131752	0.055	0.124939	0.125386	0.055
910	59310	Berea_sister	random	1e4	423	20	0.11194	0.112283	0.0555	0.131811	0.132129	0.0555	0.131071	0.131759	0.0555	0.124941	0.12539	0.0555
911	59311	Berea_sister	random	1e4	423	20	0.111943	0.112288	0.056	0.131812	0.132133	0.056	0.131073	0.131766	0.056	0.124943	0.125395	0.056
912	59312	Berea_sister	random	1e4	423	20	0.111946	0.112292	0.0565	0.131813	0.132136	0.0565	0.131076	0.131773	0.0565	0.124945	0.125401	0.0565
913	59313	Berea_sister	random	1e4	423	20	0.11195	0.112298	0.057	0.131813	0.13214	0.057	0.131079	0.13178	0.057	0.124947	0.125406	0.057
914	59314	Berea_sister	random	1e4	423	20	0.111954	0.112303	0.0575	0.131814	0.132143	0.0575	0.131081	0.131786	0.0575	0.124949	0.125411	0.0575
915	59315	Berea_sister	random	1e4	423	20	0.111957	0.112308	0.058	0.131815	0.132147	0.058	0.131083	0.131793	0.058	0.124951	0.125416	0.058
916	59316	Berea_sister	random	1e4	423	20	0.111958	0.112311	0.0585	0.131815	0.132151	0.0585	0.131084	0.131799	0.0585	0.124953	0.12542	0.0585
917	59317	Berea_sister	random	1e4	423	20	0.11196	0.112314	0.059	0.131816	0.132154	0.059	0.131086	0.131805	0.059	0.124954	0.125424	0.059
918	59318	Berea_sister	random	1e4	423	20	0.111961	0.112317	0.0595	0.131817	0.132158	0.0595	0.131088	0.131811	0.0595	0.124955	0.125429	0.0595
919	59319	Berea_sister	random	1e4	423	20	0.111963	0.112321	0.06	0.131817	0.132161	0.06	0.131089	0.131817	0.06	0.124957	0.125433	0.06
920	59320	Berea_sister	random	1e4	423	20	0.111965	0.112324	0.0605	0.131818	0.132165	0.0605	0.131091	0.131823	0.0605	0.124958	0.125437	0.0605
921	59321	Berea_sister	random	1e4	423	20	0.111966	0.112327	0.061	0.131819	0.132168	0.061	0.131095	0.131831	0.061	0.12496	0.125442	0.061
922	59322	Berea_sister	random	1e4	423	20	0.111968	0.11233	0.0615	0.131819	0.132172	0.0615	0.131096	0.131837	0.0615	0.124961	0.125446	0.0615
923	59323	Berea_sister	random	1e4	423	20	0.111969	0.112334	0.062	0.13182	0.132175	0.062	0.131097	0.131842	0.062	0.124962	0.12545	0.062
924	59324	Berea_sister	random	1e4	423	20	0.111972	0.112338	0.0625	0.131821	0.132179	0.0625	0.131098	0.131848	0.0625	0.124963	0.125455	0.0625
925	59325	Berea_sister	random	1e4	423	20	0.111974	0.112341	0.063	0.131821	0.132182	0.063	0.131099	0.131853	0.063	0.124965	0.125459	0.063
926	59326	Berea_sister	random	1e4	423	20	0.111974	0.112343	0.0635	0.131822	0.132186	0.0635	0.1311	0.131859	0.0635	0.124966	0.125463	0.0635
927	59327	Berea_sister	random	1e4	423	20	0.111974	0.112345	0.064	0.131823	0.132189	0.064	0.131102	0.131864	0.064	0.124966	0.125466	0.064
928	59328	Berea_sister	random	1e4	423	20	0.111974	0.112347	0.0645	0.131823	0.132193	0.0645	0.131102	0.131869	0.0645	0.124967	0.12547	0.0645
929	59329	Berea_sister	random	1e4	423	20	0.111974	0.112348	0.065	0.131824	0.132196	0.065	0.131102	0.131874	0.065	0.124967	0.125473	0.065
930	59330	Berea_sister	random	1e4	423	20	0.111974	0.11235	0.0655	0.131825	0.1322	0.0655	0.131102	0.131878	0.0655	0.124967	0.125476	0.0655
931	59331	Berea_sister	random	1e4	423	20	0.111974	0.112352	0.066	0.131825	0.132203	0.066	0.131102	0.131883	0.066	0.124967	0.125479	0.066
932	59332	Berea_sister	random	1e4	423	20	0.111974	0.112353	0.0665	0.131826	0.132207	0.0665	0.131102	0.131887	0.0665	0.124968	0.125482	0.0665
933	59333	Berea_sister	random	1e4	423	20	0.111974	0.112355	0.067	0.131827	0.13221	0.067	0.131102	0.131891	0.067	0.124968	0.125486	0.067
934	59334	Berea_sister	random	1e4	423	20	0.111974	0.112357	0.0675	0.131828	0.132214	0.0675	0.131102	0.131896	0.0675	0.124968	0.125489	0.0675
935	59335	Berea_sister	random	1e4	423	20	0.111974	0.112358	0.068	0.131828	0.132217	0.068	0.131102	0.1319	0.068	0.124968	0.125492	0.068
936	59336	Berea_sister	random	1e4	423	20	0.111974	0.11236	0.0685	0.131828	0.13222	0.0685	0.131102	0.131904	0.0685	0.124968	0.125495	0.0685
937	59337	Berea_sister	random	1e4	423	20	0.111974	0.112362	0.069	0.131828	0.132223	0.069	0.131102	0.131909	0.069	0.124968	0.125498	0.069
938	59338	Berea_sister	random	1e4	423	20	0.111974	0.112363	0.0695	0.131828	0.132226	0.0695	0.131102	0.131913	0.0695	0.124968	0.125501	0.0695
939	59339	Berea_sister	random	1e4	423	20	0.111974	0.112365	0.07	0.131828	0.132229	0.07	0.131102	0.131918	0.07	0.124968	0.125504	0.07
940	59340	Berea_sister	random	1e4	423	20	0.111974	0.112367	0.0705	0.131828	0.132231	0.0705	0.131102	0.131922	0.0705	0.124968	0.125507	0.0705
941	59341	Berea_sister	random	1e4	423	20	0.111974	0.112368	0.071	0.131828	0.132234	0.071	0.131102	0.131926	0.071	0.124968	0.12551	0.071
942	59342	Berea_sister	random	1e4	423	20	0.111974	0.11237	0.0715	0.131828	0.132237	0.0715	0.131102	0.131931	0.0715	0.124968	0.125513	0.0715
943	59343	Berea_sister	random	1e4	423	20	0.111974	0.112371	0.072	0.131828	0.13224	0.072	0.131102	0.131935	0.072	0.124968	0.125515	0.072
944	59344	Berea_sister	random	1e4	423	20	0.111974	0.112373	0.0725	0.131828	0.132243	0.0725	0.131102	0.131939	0.0725	0.124968	0.125518	0.0725
945	59345	Berea_sister	random	1e4	423	20	0.111974	0.112375	0.073	0.131828	0.132246	0.073	0.131102	0.131944	0.073	0.124968	0.125521	0.073
946	59346	Berea_sister	random	1e4	423	20	0.111974	0.112376	0.0735	0.131828	0.132248	0.0735	0.131102	0.131948	0.0735	0.124968	0.125524	0.0735
947	59347	Berea_sister	random	1e4	423	20	0.111974	0.112378	0.074	0.131828	0.132251	0.074	0.131102	0.131953	0.074	0.124968	0.125527	0.074
948	59348	Berea_sister	random	1e4	423	20	0.111974	0.11238	0.0745	0.131828	0.132254	0.0745	0.131102	0.131957	0.0745	0.124968	0.12553	0.0745
949	59349	Berea_sister	random	1e4	423	20	0.111974	0.112381	0.075	0.131828	0.132257	0.075	0.131102	0.131961	0.075	0.124968	0.125533	0.075
950	59350	Berea_sister	random	1e4	423	20	0.111974	0.112383	0.0755	0.131828	0.13226	0.0755	0.131102	0.131966	0.0755	0.124968	0.125536	0.0755
951	59351	Berea_sister	random	1e4	423	20	0.111974	0.112385	0.076	0.131828	0.132263	0.076	0.131102	0.13197	0.076	0.124968	0.125539	0.076
952	59352	Berea_sister	random	1e4	423	20	0.111974	0.112386	0.0765	0.131828	0.132266	0.0765	0.131102	0.131974	0.0765	0.124968	0.125542	0.0765
953	59353	Berea_sister	random	1e4	423	20	0.111974	0.112388	0.077	0.131828	0.132268	0.077	0.131102	0.131979	0.077	0.124968	0.125545	0.077
954	59354	Berea_sister	random	1e4	423	20	0.111974	0.11239	0.0775	0.131828	0.132271	0.0775	0.131102	0.131983	0.0775	0.124968	0.125548	0.0775
955	59355	Berea_sister	random	1e4	423	20	0.111974	0.112391	0.078	0.131828	0.132274	0.078	0.131102	0.131988	0.078	0.124968	0.125551	0.078
956	59356	Berea_sister	random	1e4	423	20	0.111974	0.112393	0.0785	0.131828	0.132277	0.0785	0.131102	0.131992	0.0785	0.124968	0.125554	0.0785
957	59357	Berea_sister	random	1e4	423	20	0.111974	0.112395	0.079	0.131828	0.13228	0.079	0.131102	0.131996	0.079	0.124968	0.125557	0.079
958	59358	Berea_sister	random	1e4	423	20	0.111974	0.112396	0.0795	0.131828	0.132283	0.0795	0.131102	0.132001	0.0795	0.124968	0.12556	0.0795
959	59359	Berea_sister	random	1e4	423	20	0.111974	0.112398	0.08	0.131828	0.132286	0.08	0.131102	0.132005	0.08	0.124968	0.125563	0.08
960	59360	Berea_sister	random	1e4	423	20	0.111974	0.1124	0.0805	0.131828	0.132288	0.0805	0.131102	0.132009	0.0805	0.124968	0.125566	0.0805
961	59361	Berea_sister	random	1e4	423	20	0.111974	0.112401	0.081	0.131828	0.132291	0.081	0.131102	0.132014	0.081	0.124968	0.125569	0.081
962	59362	Berea_sister	random	1e4	423	20	0.111974	0.112403	0.0815	0.131828	0.132294	0.0815	0.131102	0.132018	0.0815	0.124968	0.125572	0.0815
963	59363	Berea_sister	random	1e4	423	20	0.111974	0.112404	0.082	0.131828	0.132297	0.082	0.131102	0.132023	0.082	0.124968	0.125575	0.082
964	59364	Berea_sister	random	1e4	423	20	0.111974	0.112406	0.0825	0.131828	0.1323	0.0825	0.131102	0.132027	0.0825	0.124968	0.125578	0.0825
965	59365	Berea_sister	random	1e4	423	20	0.111974	0.112408	0.083	0.131828	0.132303	0.083	0.131102	0.132031	0.083	0.124968	0.125581	0.083
966	59366	Berea_sister	random	1e4	423	20	0.111974	0.112409	0.0835	0.131828	0.132306	0.0835	0.131102	0.132036	0.0835	0.124968	0.125584	0.0835
967	59367	Berea_sister	random	1e4	423	20	0.111974	0.112411	0.084	0.131828	0.132308	0.084	0.131102	0.13204	0.084	0.124968	0.125587	0.084
968	59368	Berea_sister	random	1e4	423	20	0.111974	0.112413	0.0845	0.131828	0.132311	0.0845	0.131102	0.132044	0.0845	0.124968	0.125589	0.0845
969	59369	Berea_sister	random	1e4	423	20	0.111974	0.112414	0.085	0.131828	0.132314	0.085	0.131102	0.132049	0.085	0.124968	0.125592	0.085
970	59370	Berea_sister	random	1e4	423	20	0.111974	0.112416	0.0855	0.131828	0.132317	0.0855	0.131102	0.132053	0.0855	0.124968	0.125595	0.0855
971	59371	Berea_sister	random	1e4	423	20	0.111974	0.112418	0.086	0.131828	0.13232	0.086	0.131102	0.132058	0.086	0.124968	0.125598	0.086
972	59372	Berea_sister	random	1e4	423	20	0.111974	0.112419	0.0865	0.131828	0.132323	0.0865	0.131102	0.132062	0.0865	0.124968	0.125601	0.0865
973	59373	Berea_sister	random	1e4	423	20	0.111974	0.112421	0.087	0.131828	0.132325	0.087	0.131102	0.132066	0.087	0.124968	0.125604	0.087
974	59374	Berea_sister	random	1e4	423	20	0.111974	0.112423	0.0875	0.131828	0.132328	0.0875	0.131102	0.132071	0.0875	0.124968	0.125607	0.0875
975	59375	Berea_sister	random	1e4	423	20	0.111974	0.112424	0.088	0.131828	0.132331	0.088	0.131102	0.132075	0.088	0.124968	0.12561	0.088
976	59376	Berea_sister	random	1e4	423	20	0.111974	0.112426	0.0885	0.131828	0.132334	0.0885	0.131102	0.13208	0.0885	0.124968	0.125613	0.0885
977	59377	Berea_sister	random	1e4	423	20	0.111974	0.112428	0.089	0.131828	0.132337	0.089	0.131102	0.132084	0.089	0.124968	0.125616	0.089
978	59378	Berea_sister	random	1e4	423	20	0.111974	0.112429	0.0895	0.131828	0.13234	0.0895	0.131102	0.132088	0.0895	0.124968	0.125619	0.0895
979	59379	Berea_sister	random	1e4	423	20	0.111974	0.112431	0.09	0.131828	0.132343	0.09	0.131102	0.132093	0.09	0.124968	0.125622	0.09
980	59380	Berea_sister	random	1e4	423	20	0.111974	0.112433	0.0905	0.131828	0.132345	0.0905	0.131102	0.132097	0.0905	0.124968	0.125625	0.0905
981	59381	Berea_sister	random	1e4	423	20	0.111974	0.112434	0.091	0.131828	0.132348	0.091	0.131102	0.132101	0.091	0.124968	0.125628	0.091
982	59382	Berea_sister	random	1e4	423	20	0.111974	0.112436	0.0915	0.131828	0.132351	0.0915	0.131102	0.132106	0.0915	0.124968	0.125631	0.0915
983	59383	Berea_sister	random	1e4	423	20	0.111974	0.112437	0.092	0.131828	0.132354	0.092	0.131102	0.13211	0.092	0.124968	0.125634	0.092
984	59384	Berea_sister	random	1e4	423	20	0.111974	0.112439	0.0925	0.131828	0.132357	0.0925	0.131102	0.132115	0.0925	0.124968	0.125637	0.0925
985	59385	Berea_sister	random	1e4	423	20	0.111974	0.112441	0.093	0.131828	0.13236	0.093	0.131102	0.132119	0.093	0.124968	0.12564	0.093
986	59386	Berea_sister	random	1e4	423	20	0.111974	0.112442	0.0935	0.131828	0.132363	0.0935	0.131102	0.132123	0.0935	0.124968	0.125643	0.0935
987	59387	Berea_sister	random	1e4	423	20	0.111974	0.112444	0.094	0.131828	0.132365	0.094	0.131102	0.132128	0.094	0.124968	0.125646	0.094
988	59388	Berea_sister	random	1e4	423	20	0.111974	0.112446	0.0945	0.131828	0.132368	0.0945	0.131102	0.132132	0.0945	0.124968	0.125649	0.0945
989	59389	Berea_sister	random	1e4	423	20	0.111974	0.112447	0.095	0.131828	0.132371	0.095	0.131102	0.132136	0.095	0.124968	0.125652	0.095
990	59390	Berea_sister	random	1e4	423	20	0.111974	0.112449	0.0955	0.131828	0.132374	0.0955	0.131102	0.132141	0.0955	0.124968	0.125655	0.0955
991	59391	Berea_sister	random	1e4	423	20	0.111974	0.112451	0.096	0.131828	0.132377	0.096	0.131102	0.132145	0.096	0.124968	0.125658	0.096
992	59392	Berea_sister	random	1e4	423	20	0.111974	0.112452	0.0965	0.131828	0.13238	0.0965	0.131102	0.13215	0.0965	0.124968	0.125661	0.0965
993	59393	Berea_sister	random	1e4	423	20	0.111974	0.112454	0.097	0.131828	0.132383	0.097	0.131102	0.132154	0.097	0.124968	0.125663	0.097
994	59394	Berea_sister	random	1e4	423	20	0.111974	0.112456	0.0975	0.131828	0.132385	0.0975	0.131102	0.132158	0.0975	0.124968	0.125666	0.0975
995	59395	Berea_sister	random	1e4	423	20	0.111974	0.112457	0.098	0.131828	0.132388	0.098	0.131102	0.132163	0.098	0.124968	0.125669	0.098
996	59396	Berea_sister	random	1e4	423	20	0.111974	0.112459	0.0985	0.131828	0.132391	0.0985	0.131102	0.132167	0.0985	0.124968	0.125672	0.0985
997	59397	Berea_sister	random	1e4	423	20	0.111974	0.112461	0.099	0.131828	0.132394	0.099	0.131102	0.132171	0.099	0.124968	0.125675	0.099
998	59398	Berea_sister	random	1e4	423	20	0.111974	0.112462	0.0995	0.131828	0.132397	0.0995	0.131102	0.132176	0.0995	0.124968	0.125678	0.0995
999	59399	Berea_sister	random	1e4	423	20	0.111974	0.112464	0.1	0.131828	0.1324	0.1	0.131102	0.13482	0.1	0.124968	0.126561	0.1
1000	59400	Berea_sister	random	1e4	423	20	0.111974	0.112466	0.1005	0.131828	0.132403	0.1005	0.133683	0.134825	0.1005	0.125828	0.126564	0.1005
1001	59401	Berea_sister	random	1e4	423	20	0.111974	0.112467	0.101	0.131828	0.132405	0.101	0.133683	0.13483	0.101	0.125828	0.126567	0.101
1002	59402	Berea_sister	random	1e4	423	20	0.111974	0.112469	0.1015	0.131828	0.132408	0.1015	0.133683	0.134834	0.1015	0.125828	0.12657	0.1015
1003	59403	Berea_sister	random	1e4	423	20	0.111974	0.112471	0.102	0.131828	0.132411	0.102	0.133683	0.134839	0.102	0.125828	0.126574	0.102
1004	59404	Berea_sister	random	1e4	423	20	0.111974	0.112472	0.1025	0.131828	0.132414	0.1025	0.133683	0.134844	0.1025	0.125828	0.126577	0.1025
1005	59405	Berea_sister	random	1e4	423	20	0.111974	0.112474	0.103	0.131828	0.132417	0.103	0.133683	0.134848	0.103	0.125828	0.12658	0.103
1006	59406	Berea_sister	random	1e4	423	20	0.111974	0.112475	0.1035	0.131828	0.13242	0.1035	0.133683	0.134853	0.1035	0.125828	0.126583	0.1035
1007	59407	Berea_sister	random	1e4	423	20	0.111974	0.112477	0.104	0.131828	0.132423	0.104	0.133683	0.134858	0.104	0.125828	0.126586	0.104
1008	59408	Berea_sister	random	1e4	423	20	0.111974	0.112479	0.1045	0.131828	0.132425	0.1045	0.133683	0.134862	0.1045	0.125828	0.126589	0.1045
1009	59409	Berea_sister	random	1e4	423	20	0.111974	0.11248	0.105	0.131828	0.132428	0.105	0.133683	0.134867	0.105	0.125828	0.126592	0.105
1010	59410	Berea_sister	random	1e4	423	20	0.111974	0.112482	0.1055	0.131828	0.132431	0.1055	0.133683	0.134871	0.1055	0.125828	0.126595	0.1055
1011	59411	Berea_sister	random	1e4	423	20	0.111974	0.112484	0.106	0.131828	0.132434	0.106	0.133683	0.134876	0.106	0.125828	0.126598	0.106
1012	59412	Berea_sister	random	1e4	423	20	0.111974	0.112485	0.1065	0.131828	0.132437	0.1065	0.133683	0.134881	0.1065	0.125828	0.126601	0.1065
1013	59413	Berea_sister	random	1e4	423	20	0.111974	0.112487	0.107	0.131828	0.13244	0.107	0.133683	0.134885	0.107	0.125828	0.126604	0.107
1014	59414	Berea_sister	random	1e4	423	20	0.111974	0.112489	0.1075	0.131828	0.132443	0.1075	0.133683	0.13489	0.1075	0.125828	0.126607	0.1075
1015	59415	Berea_sister	random	1e4	423	20	0.111974	0.11249	0.108	0.131828	0.132445	0.108	0.133683	0.134895	0.108	0.125828	0.12661	0.108
1016	59416	Berea_sister	random	1e4	423	20	0.111974	0.112492	0.1085	0.131828	0.132448	0.1085	0.133683	0.134899	0.1085	0.125828	0.126613	0.1085
1017	59417	Berea_sister	random	1e4	423	20	0.111974	0.112494	0.109	0.131828	0.132451	0.109	0.133683	0.134904	0.109	0.125828	0.126616	0.109
1018	59418	Berea_sister	random	1e4	423	20	0.111974	0.112495	0.1095	0.131828	0.132454	0.1095	0.133683	0.134908	0.1095	0.125828	0.126619	0.1095
1019	59419	Berea_sister	random	1e4	423	20	0.111974	0.112497	0.11	0.131828	0.132457	0.11	0.133683	0.134913	0.11	0.125828	0.126622	0.11
1020	59420	Berea_sister	random	1e4	423	20	0.111974	0.112499	0.1105	0.131828	0.13246	0.1105	0.133683	0.134918	0.1105	0.125828	0.126625	0.1105
1021	59421	Berea_sister	random	1e4	423	20	0.111974	0.1125	0.111	0.131828	0.132463	0.111	0.133683	0.134922	0.111	0.125828	0.126628	0.111
1022	59422	Berea_sister	random	1e4	423	20	0.111974	0.112502	0.1115	0.131828	0.132465	0.1115	0.133683	0.134927	0.1115	0.125828	0.126631	0.1115
1023	59423	Berea_sister	random	1e4	423	20	0.111974	0.112504	0.112	0.131828	0.132468	0.112	0.133683	0.134932	0.112	0.125828	0.126634	0.112
1024	59424	Berea_sister	random	1e4	423	20	0.111974	0.112505	0.1125	0.131828	0.132471	0.1125	0.133683	0.134936	0.1125	0.125828	0.126638	0.1125
1025	59425	Berea_sister	random	1e4	423	20	0.111974	0.112507	0.113	0.131828	0.132474	0.113	0.133683	0.134941	0.113	0.125828	0.126641	0.113
1026	59426	Berea_sister	random	1e4	423	20	0.111974	0.112509	0.1135	0.131828	0.132477	0.1135	0.133683	0.134946	0.1135	0.125828	0.126644	0.1135
1027	59427	Berea_sister	random	1e4	423	20	0.111974	0.11251	0.114	0.131828	0.13248	0.114	0.133683	0.13495	0.114	0.125828	0.126647	0.114
1028	59428	Berea_sister	random	1e4	423	20	0.111974	0.112512	0.1145	0.131828	0.132483	0.1145	0.133683	0.134955	0.1145	0.125828	0.12665	0.1145
1029	59429	Berea_sister	random	1e4	423	20	0.111974	0.112514	0.115	0.131828	0.132485	0.115	0.133683	0.134959	0.115	0.125828	0.126653	0.115
1030	59430	Berea_sister	random	1e4	423	20	0.111974	0.112515	0.1155	0.131828	0.132488	0.1155	0.133683	0.134964	0.1155	0.125828	0.126656	0.1155
1031	59431	Berea_sister	random	1e4	423	20	0.111974	0.112517	0.116	0.131828	0.132491	0.116	0.133683	0.134969	0.116	0.125828	0.126659	0.116
1032	59432	Berea_sister	random	1e4	423	20	0.111974	0.112518	0.1165	0.131828	0.132494	0.1165	0.133683	0.134973	0.1165	0.125828	0.126662	0.1165
1033	59433	Berea_sister	random	1e4	423	20	0.111974	0.11252	0.117	0.131828	0.132497	0.117	0.133683	0.134978	0.117	0.125828	0.126665	0.117
1034	59434	Berea_sister	random	1e4	423	20	0.111974	0.112522	0.1175	0.131828	0.1325	0.1175	0.133683	0.134983	0.1175	0.125828	0.126668	0.1175
1035	59435	Berea_sister	random	1e4	423	20	0.111974	0.112523	0.118	0.131828	0.132503	0.118	0.133683	0.134987	0.118	0.125828	0.126671	0.118
1036	59436	Berea_sister	random	1e4	423	20	0.111974	0.112525	0.1185	0.131828	0.132505	0.1185	0.133683	0.134992	0.1185	0.125828	0.126674	0.1185
1037	59437	Berea_sister	random	1e4	423	20	0.111974	0.112527	0.119	0.131828	0.132508	0.119	0.133683	0.134997	0.119	0.125828	0.126677	0.119
1038	59438	Berea_sister	random	1e4	423	20	0.111974	0.112528	0.1195	0.131828	0.132511	0.1195	0.133683	0.135001	0.1195	0.125828	0.12668	0.1195
1039	59439	Berea_sister	random	1e4	423	20	0.111974	0.11253	0.12	0.131828	0.132514	0.12	0.133683	0.135006	0.12	0.125828	0.126683	0.12
1040	59440	Berea_sister	random	1e4	423	20	0.111974	0.112532	0.1205	0.131828	0.132517	0.1205	0.133683	0.13501	0.1205	0.125828	0.126686	0.1205
1041	59441	Berea_sister	random	1e4	423	20	0.111974	0.112533	0.121	0.131828	0.13252	0.121	0.133683	0.135015	0.121	0.125828	0.126689	0.121
1042	59442	Berea_sister	random	1e4	423	20	0.111974	0.112535	0.1215	0.131828	0.132523	0.1215	0.133683	0.13502	0.1215	0.125828	0.126692	0.1215
1043	59443	Berea_sister	random	1e4	423	20	0.111974	0.112537	0.122	0.131828	0.132525	0.122	0.133683	0.135024	0.122	0.125828	0.126695	0.122
1044	59444	Berea_sister	random	1e4	423	20	0.111974	0.112538	0.1225	0.131828	0.132528	0.1225	0.133683	0.135029	0.1225	0.125828	0.126699	0.1225
1045	59445	Berea_sister	random	1e4	423	20	0.111974	0.11254	0.123	0.131828	0.132531	0.123	0.133683	0.135034	0.123	0.125828	0.126702	0.123
1046	59446	Berea_sister	random	1e4	423	20	0.111974	0.112542	0.1235	0.131828	0.132534	0.1235	0.133683	0.135038	0.1235	0.125828	0.126705	0.1235
1047	59447	Berea_sister	random	1e4	423	20	0.111974	0.112543	0.124	0.131828	0.132537	0.124	0.133683	0.135043	0.124	0.125828	0.126708	0.124
1048	59448	Berea_sister	random	1e4	423	20	0.111974	0.112545	0.1245	0.131828	0.13254	0.1245	0.133683	0.135047	0.1245	0.125828	0.126711	0.1245
1049	59449	Berea_sister	random	1e4	423	20	0.111974	0.112547	0.125	0.131828	0.132543	0.125	0.133683	0.135052	0.125	0.125828	0.126714	0.125
1050	59450	Berea_sister	random	1e4	423	20	0.111974	0.112548	0.1255	0.131828	0.132545	0.1255	0.133683	0.135057	0.1255	0.125828	0.126717	0.1255
1051	59451	Berea_sister	random	1e4	423	20	0.111974	0.11255	0.126	0.131828	0.132548	0.126	0.133683	0.135061	0.126	0.125828	0.12672	0.126
1052	59452	Berea_sister	random	1e4	423	20	0.111974	0.112552	0.1265	0.131828	0.132551	0.1265	0.133683	0.135066	0.1265	0.125828	0.126723	0.1265
1053	59453	Berea_sister	random	1e4	423	20	0.111974	0.112553	0.127	0.131828	0.132554	0.127	0.133683	0.135071	0.127	0.125828	0.126726	0.127
1054	59454	Berea_sister	random	1e4	423	20	0.111974	0.112555	0.1275	0.131828	0.132557	0.1275	0.133683	0.135075	0.1275	0.125828	0.126729	0.1275
1055	59455	Berea_sister	random	1e4	423	20	0.111974	0.112557	0.128	0.131828	0.13256	0.128	0.133683	0.13508	0.128	0.125828	0.126732	0.128
1056	59456	Berea_sister	random	1e4	423	20	0.111974	0.112558	0.1285	0.131828	0.132563	0.1285	0.133683	0.135085	0.1285	0.125828	0.126735	0.1285
1057	59457	Berea_sister	random	1e4	423	20	0.111974	0.11256	0.129	0.131828	0.132565	0.129	0.133683	0.135089	0.129	0.125828	0.126738	0.129
1058	59458	Berea_sister	random	1e4	423	20	0.111974	0.112562	0.1295	0.131828	0.132568	0.1295	0.133683	0.135094	0.1295	0.125828	0.126741	0.1295
1059	59459	Berea_sister	random	1e4	423	20	0.111974	0.112563	0.13	0.131828	0.132571	0.13	0.133683	0.135098	0.13	0.125828	0.126744	0.13
1060	59460	Berea_sister	random	1e4	423	20	0.111974	0.112565	0.1305	0.131828	0.132574	0.1305	0.133683	0.135103	0.1305	0.125828	0.126747	0.1305
1061	59461	Berea_sister	random	1e4	423	20	0.111974	0.112566	0.131	0.131828	0.132577	0.131	0.133683	0.135108	0.131	0.125828	0.12675	0.131
1062	59462	Berea_sister	random	1e4	423	20	0.111974	0.112568	0.1315	0.131828	0.13258	0.1315	0.133683	0.135112	0.1315	0.125828	0.126753	0.1315
1063	59463	Berea_sister	random	1e4	423	20	0.111974	0.11257	0.132	0.131828	0.132583	0.132	0.133683	0.135117	0.132	0.125828	0.126756	0.132
1064	59464	Berea_sister	random	1e4	423	20	0.111974	0.112571	0.1325	0.131828	0.132585	0.1325	0.133683	0.135122	0.1325	0.125828	0.126759	0.1325
1065	59465	Berea_sister	random	1e4	423	20	0.111974	0.112573	0.133	0.131828	0.132588	0.133	0.133683	0.135126	0.133	0.125828	0.126763	0.133
1066	59466	Berea_sister	random	1e4	423	20	0.111974	0.112575	0.1335	0.131828	0.132591	0.1335	0.133683	0.135131	0.1335	0.125828	0.126766	0.1335
1067	59467	Berea_sister	random	1e4	423	20	0.111974	0.112576	0.134	0.131828	0.132594	0.134	0.133683	0.135136	0.134	0.125828	0.126769	0.134
1068	59468	Berea_sister	random	1e4	423	20	0.111974	0.112578	0.1345	0.131828	0.132597	0.1345	0.133683	0.13514	0.1345	0.125828	0.126772	0.1345
1069	59469	Berea_sister	random	1e4	423	20	0.111974	0.11258	0.135	0.131828	0.1326	0.135	0.133683	0.135145	0.135	0.125828	0.126775	0.135
1070	59470	Berea_sister	random	1e4	423	20	0.111974	0.112581	0.1355	0.131828	0.132603	0.1355	0.133683	0.135149	0.1355	0.125828	0.126778	0.1355
1071	59471	Berea_sister	random	1e4	423	20	0.111974	0.112583	0.136	0.131828	0.132605	0.136	0.133683	0.135154	0.136	0.125828	0.126781	0.136
1072	59472	Berea_sister	random	1e4	423	20	0.111974	0.112585	0.1365	0.131828	0.132608	0.1365	0.133683	0.135159	0.1365	0.125828	0.126784	0.1365
1073	59473	Berea_sister	random	1e4	423	20	0.111974	0.112586	0.137	0.131828	0.132611	0.137	0.133683	0.135163	0.137	0.125828	0.126787	0.137
1074	59474	Berea_sister	random	1e4	423	20	0.111974	0.112588	0.1375	0.131828	0.132614	0.1375	0.133683	0.135168	0.1375	0.125828	0.12679	0.1375
1075	59475	Berea_sister	random	1e4	423	20	0.111974	0.11259	0.138	0.131828	0.132617	0.138	0.133683	0.135173	0.138	0.125828	0.126793	0.138
1076	59476	Berea_sister	random	1e4	423	20	0.111974	0.112591	0.1385	0.131828	0.13262	0.1385	0.133683	0.135177	0.1385	0.125828	0.126796	0.1385
1077	59477	Berea_sister	random	1e4	423	20	0.111974	0.112593	0.139	0.131828	0.132623	0.139	0.133683	0.135182	0.139	0.125828	0.126799	0.139
1078	59478	Berea_sister	random	1e4	423	20	0.111974	0.112595	0.1395	0.131828	0.132625	0.1395	0.133683	0.135186	0.1395	0.125828	0.126802	0.1395
1079	59479	Berea_sister	random	1e4	423	20	0.111974	0.112596	0.14	0.131828	0.132628	0.14	0.133683	0.135191	0.14	0.125828	0.126805	0.14
1080	59480	Berea_sister	random	1e4	423	20	0.111974	0.112598	0.1405	0.131828	0.132631	0.1405	0.133683	0.135196	0.1405	0.125828	0.126808	0.1405
1081	59481	Berea_sister	random	1e4	423	20	0.111974	0.1126	0.141	0.131828	0.132634	0.141	0.133683	0.1352	0.141	0.125828	0.126811	0.141
1082	59482	Berea_sister	random	1e4	423	20	0.111974	0.112601	0.1415	0.131828	0.132637	0.1415	0.133683	0.135205	0.1415	0.125828	0.126814	0.1415
1083	59483	Berea_sister	random	1e4	423	20	0.111974	0.112603	0.142	0.131828	0.13264	0.142	0.133683	0.13521	0.142	0.125828	0.126817	0.142
1084	59484	Berea_sister	random	1e4	423	20	0.111974	0.112605	0.1425	0.131828	0.132643	0.1425	0.133683	0.135214	0.1425	0.125828	0.12682	0.1425
1085	59485	Berea_sister	random	1e4	423	20	0.111974	0.112606	0.143	0.131828	0.132645	0.143	0.133683	0.135219	0.143	0.125828	0.126823	0.143
1086	59486	Berea_sister	random	1e4	423	20	0.111974	0.112608	0.1435	0.131828	0.132648	0.1435	0.133683	0.135224	0.1435	0.125828	0.126827	0.1435
1087	59487	Berea_sister	random	1e4	423	20	0.111974	0.112609	0.144	0.131828	0.132651	0.144	0.133683	0.135228	0.144	0.125828	0.12683	0.144
1088	59488	Berea_sister	random	1e4	423	20	0.111974	0.112611	0.1445	0.131828	0.132654	0.1445	0.133683	0.135233	0.1445	0.125828	0.126833	0.1445
1089	59489	Berea_sister	random	1e4	423	20	0.111974	0.112613	0.145	0.131828	0.132657	0.145	0.133683	0.135237	0.145	0.125828	0.126836	0.145
1090	59490	Berea_sister	random	1e4	423	20	0.111974	0.112614	0.1455	0.131828	0.13266	0.1455	0.133683	0.135242	0.1455	0.125828	0.126839	0.1455
1091	59491	Berea_sister	random	1e4	423	20	0.111974	0.112616	0.146	0.131828	0.132663	0.146	0.133683	0.135247	0.146	0.125828	0.126842	0.146
1092	59492	Berea_sister	random	1e4	423	20	0.111974	0.112618	0.1465	0.131828	0.132665	0.1465	0.133683	0.135251	0.1465	0.125828	0.126845	0.1465
1093	59493	Berea_sister	random	1e4	423	20	0.111974	0.112619	0.147	0.131828	0.132668	0.147	0.133683	0.135256	0.147	0.125828	0.126848	0.147
1094	59494	Berea_sister	random	1e4	423	20	0.111974	0.112621	0.1475	0.131828	0.132671	0.1475	0.133683	0.135261	0.1475	0.125828	0.126851	0.1475
1095	59495	Berea_sister	random	1e4	423	20	0.111974	0.112623	0.148	0.131828	0.132674	0.148	0.133683	0.135265	0.148	0.125828	0.126854	0.148
1096	59496	Berea_sister	random	1e4	423	20	0.111974	0.112624	0.1485	0.131828	0.132677	0.1485	0.133683	0.13527	0.1485	0.125828	0.126857	0.1485
1097	59497	Berea_sister	random	1e4	423	20	0.111974	0.112626	0.149	0.131828	0.13268	0.149	0.133683	0.135275	0.149	0.125828	0.12686	0.149
1098	59498	Berea_sister	random	1e4	423	20	0.111974	0.112628	0.1495	0.131828	0.132683	0.1495	0.133683	0.135279	0.1495	0.125828	0.126863	0.1495
1099	59499	Berea_sister	random	1e4	423	20	0.111974	0.112629	0.15	0.131828	0.132685	0.15	0.133683	0.135284	0.15	0.125828	0.126866	0.15
1100	59500	Berea_sister	random	1e4	423	20	0.111974	0.112631	0.1505	0.131828	0.132688	0.1505	0.133683	0.135288	0.1505	0.125828	0.126869	0.1505
1101	59501	Berea_sister	random	1e4	423	20	0.111974	0.112633	0.151	0.131828	0.132691	0.151	0.133683	0.135293	0.151	0.125828	0.126872	0.151
1102	59502	Berea_sister	random	1e4	423	20	0.111974	0.112634	0.1515	0.131828	0.132694	0.1515	0.133683	0.135298	0.1515	0.125828	0.126875	0.1515
1103	59503	Berea_sister	random	1e4	423	20	0.111974	0.112636	0.152	0.131828	0.132697	0.152	0.133683	0.135302	0.152	0.125828	0.126878	0.152
1104	59504	Berea_sister	random	1e4	423	20	0.111974	0.112638	0.1525	0.131828	0.1327	0.1525	0.133683	0.135307	0.1525	0.125828	0.126881	0.1525
1105	59505	Berea_sister	random	1e4	423	20	0.111974	0.112639	0.153	0.131828	0.132703	0.153	0.133683	0.135312	0.153	0.125828	0.126884	0.153
1106	59506	Berea_sister	random	1e4	423	20	0.111974	0.112641	0.1535	0.131828	0.132705	0.1535	0.133683	0.135316	0.1535	0.125828	0.126888	0.1535
1107	59507	Berea_sister	random	1e4	423	20	0.111974	0.112643	0.154	0.131828	0.132708	0.154	0.133683	0.135321	0.154	0.125828	0.126891	0.154
1108	59508	Berea_sister	random	1e4	423	20	0.111974	0.112644	0.1545	0.131828	0.132711	0.1545	0.133683	0.135325	0.1545	0.125828	0.126894	0.1545
1109	59509	Berea_sister	random	1e4	423	20	0.111974	0.112646	0.155	0.131828	0.132714	0.155	0.133683	0.13533	0.155	0.125828	0.126897	0.155
1110	59510	Berea_sister	random	1e4	423	20	0.111974	0.112648	0.1555	0.131828	0.132717	0.1555	0.133683	0.135335	0.1555	0.125828	0.1269	0.1555
1111	59511	Berea_sister	random	1e4	423	20	0.111974	0.112649	0.156	0.131828	0.13272	0.156	0.133683	0.135339	0.156	0.125828	0.126903	0.156
1112	59512	Berea_sister	random	1e4	423	20	0.111974	0.112651	0.1565	0.131828	0.132723	0.1565	0.133683	0.135344	0.1565	0.125828	0.126906	0.1565
1113	59513	Berea_sister	random	1e4	423	20	0.111974	0.112653	0.157	0.131828	0.132725	0.157	0.133683	0.135349	0.157	0.125828	0.126909	0.157
1114	59514	Berea_sister	random	1e4	423	20	0.111974	0.112654	0.1575	0.131828	0.132728	0.1575	0.133683	0.135353	0.1575	0.125828	0.126912	0.1575
1115	59515	Berea_sister	random	1e4	423	20	0.111974	0.112656	0.158	0.131828	0.132731	0.158	0.133683	0.135358	0.158	0.125828	0.126915	0.158
1116	59516	Berea_sister	random	1e4	423	20	0.111974	0.112657	0.1585	0.131828	0.132734	0.1585	0.133683	0.135363	0.1585	0.125828	0.126918	0.1585
1117	59517	Berea_sister	random	1e4	423	20	0.111974	0.112659	0.159	0.131828	0.132737	0.159	0.133683	0.135367	0.159	0.125828	0.126921	0.159
1118	59518	Berea_sister	random	1e4	423	20	0.111974	0.112661	0.1595	0.131828	0.13274	0.1595	0.133683	0.135372	0.1595	0.125828	0.126924	0.1595
1119	59519	Berea_sister	random	1e4	423	20	0.111974	0.112662	0.16	0.131828	0.132743	0.16	0.133683	0.135376	0.16	0.125828	0.126927	0.16
1120	59520	Berea_sister	random	1e4	423	20	0.111974	0.112664	0.1605	0.131828	0.132745	0.1605	0.133683	0.135381	0.1605	0.125828	0.12693	0.1605
1121	59521	Berea_sister	random	1e4	423	20	0.111974	0.112666	0.161	0.131828	0.132748	0.161	0.133683	0.135386	0.161	0.125828	0.126933	0.161
1122	59522	Berea_sister	random	1e4	423	20	0.111974	0.112667	0.1615	0.131828	0.132751	0.1615	0.133683	0.13539	0.1615	0.125828	0.126936	0.1615
1123	59523	Berea_sister	random	1e4	423	20	0.111974	0.112669	0.162	0.131828	0.132754	0.162	0.133683	0.135395	0.162	0.125828	0.126939	0.162
1124	59524	Berea_sister	random	1e4	423	20	0.111974	0.112671	0.1625	0.131828	0.132757	0.1625	0.133683	0.1354	0.1625	0.125828	0.126942	0.1625
1125	59525	Berea_sister	random	1e4	423	20	0.111974	0.112672	0.163	0.131828	0.13276	0.163	0.133683	0.135404	0.163	0.125828	0.126945	0.163
1126	59526	Berea_sister	random	1e4	423	20	0.111974	0.112674	0.1635	0.131828	0.132763	0.1635	0.133683	0.135409	0.1635	0.125828	0.126948	0.1635
1127	59527	Berea_sister	random	1e4	423	20	0.111974	0.112676	0.164	0.131828	0.132765	0.164	0.133683	0.135414	0.164	0.125828	0.126952	0.164
1128	59528	Berea_sister	random	1e4	423	20	0.111974	0.112677	0.1645	0.131828	0.132768	0.1645	0.133683	0.135418	0.1645	0.125828	0.126955	0.1645
1129	59529	Berea_sister	random	1e4	423	20	0.111974	0.112679	0.165	0.131828	0.132771	0.165	0.133683	0.135423	0.165	0.125828	0.126958	0.165
1130	59530	Berea_sister	random	1e4	423	20	0.111974	0.112681	0.1655	0.131828	0.132774	0.1655	0.133683	0.135427	0.1655	0.125828	0.126961	0.1655
1131	59531	Berea_sister	random	1e4	423	20	0.111974	0.112682	0.166	0.131828	0.132777	0.166	0.133683	0.135432	0.166	0.125828	0.126964	0.166
1132	59532	Berea_sister	random	1e4	423	20	0.111974	0.112684	0.1665	0.131828	0.13278	0.1665	0.133683	0.135437	0.1665	0.125828	0.126967	0.1665
1133	59533	Berea_sister	random	1e4	423	20	0.111974	0.112686	0.167	0.131828	0.132783	0.167	0.133683	0.135441	0.167	0.125828	0.12697	0.167
1134	59534	Berea_sister	random	1e4	423	20	0.111974	0.112687	0.1675	0.131828	0.132785	0.1675	0.133683	0.135446	0.1675	0.125828	0.126973	0.1675
1135	59535	Berea_sister	random	1e4	423	20	0.111974	0.112689	0.168	0.131828	0.132788	0.168	0.133683	0.135451	0.168	0.125828	0.126976	0.168
1136	59536	Berea_sister	random	1e4	423	20	0.111974	0.112691	0.1685	0.131828	0.132791	0.1685	0.133683	0.135455	0.1685	0.125828	0.126979	0.1685
1137	59537	Berea_sister	random	1e4	423	20	0.111974	0.112692	0.169	0.131828	0.132794	0.169	0.133683	0.13546	0.169	0.125828	0.126982	0.169
1138	59538	Berea_sister	random	1e4	423	20	0.111974	0.112694	0.1695	0.131828	0.132797	0.1695	0.133683	0.135464	0.1695	0.125828	0.126985	0.1695
1139	59539	Berea_sister	random	1e4	423	20	0.111974	0.112696	0.17	0.131828	0.1328	0.17	0.133683	0.135469	0.17	0.125828	0.126988	0.17
1140	59540	Berea_sister	random	1e4	423	20	0.111974	0.112697	0.1705	0.131828	0.132803	0.1705	0.133683	0.135474	0.1705	0.125828	0.126991	0.1705
1141	59541	Berea_sister	random	1e4	423	20	0.111974	0.112699	0.171	0.131828	0.132805	0.171	0.133683	0.135478	0.171	0.125828	0.126994	0.171
1142	59542	Berea_sister	random	1e4	423	20	0.111974	0.1127	0.1715	0.131828	0.132808	0.1715	0.133683	0.135483	0.1715	0.125828	0.126997	0.1715
1143	59543	Berea_sister	random	1e4	423	20	0.111974	0.112702	0.172	0.131828	0.132811	0.172	0.133683	0.135488	0.172	0.125828	0.127	0.172
1144	59544	Berea_sister	random	1e4	423	20	0.111974	0.112704	0.1725	0.131828	0.132814	0.1725	0.133683	0.135492	0.1725	0.125828	0.127003	0.1725
1145	59545	Berea_sister	random	1e4	423	20	0.111974	0.112705	0.173	0.131828	0.132817	0.173	0.133683	0.135497	0.173	0.125828	0.127006	0.173
1146	59546	Berea_sister	random	1e4	423	20	0.111974	0.112707	0.1735	0.131828	0.13282	0.1735	0.133683	0.135502	0.1735	0.125828	0.127009	0.1735
1147	59547	Berea_sister	random	1e4	423	20	0.111974	0.112709	0.174	0.131828	0.132823	0.174	0.133683	0.135506	0.174	0.125828	0.127013	0.174
1148	59548	Berea_sister	random	1e4	423	20	0.111974	0.11271	0.1745	0.131828	0.132825	0.1745	0.133683	0.135511	0.1745	0.125828	0.127016	0.1745
1149	59549	Berea_sister	random	1e4	423	20	0.111974	0.112712	0.175	0.131828	0.132828	0.175	0.133683	0.135515	0.175	0.125828	0.127019	0.175
1150	59550	Berea_sister	random	1e4	423	20	0.111974	0.112714	0.1755	0.131828	0.132831	0.1755	0.133683	0.13552	0.1755	0.125828	0.127022	0.1755
1151	59551	Berea_sister	random	1e4	423	20	0.111974	0.112715	0.176	0.131828	0.132834	0.176	0.133683	0.135525	0.176	0.125828	0.127025	0.176
1152	59552	Berea_sister	random	1e4	423	20	0.111974	0.112717	0.1765	0.131828	0.132837	0.1765	0.133683	0.135529	0.1765	0.125828	0.127028	0.1765
1153	59553	Berea_sister	random	1e4	423	20	0.111974	0.112719	0.177	0.131828	0.13284	0.177	0.133683	0.135534	0.177	0.125828	0.127031	0.177
1154	59554	Berea_sister	random	1e4	423	20	0.111974	0.11272	0.1775	0.131828	0.132843	0.1775	0.133683	0.135539	0.1775	0.125828	0.127034	0.1775
1155	59555	Berea_sister	random	1e4	423	20	0.111974	0.112722	0.178	0.131828	0.132845	0.178	0.133683	0.135543	0.178	0.125828	0.127037	0.178
1156	59556	Berea_sister	random	1e4	423	20	0.111974	0.112724	0.1785	0.131828	0.132848	0.1785	0.133683	0.135548	0.1785	0.125828	0.12704	0.1785
1157	59557	Berea_sister	random	1e4	423	20	0.111974	0.112725	0.179	0.131828	0.132851	0.179	0.133683	0.135553	0.179	0.125828	0.127043	0.179
1158	59558	Berea_sister	random	1e4	423	20	0.111974	0.112727	0.1795	0.131828	0.132854	0.1795	0.133683	0.135557	0.1795	0.125828	0.127046	0.1795
1159	59559	Berea_sister	random	1e4	423	20	0.111974	0.112729	0.18	0.131828	0.132857	0.18	0.133683	0.135562	0.18	0.125828	0.127049	0.18
1160	59560	Berea_sister	random	1e4	423	20	0.111974	0.11273	0.1805	0.131828	0.13286	0.1805	0.133683	0.135566	0.1805	0.125828	0.127052	0.1805
1161	59561	Berea_sister	random	1e4	423	20	0.111974	0.112732	0.181	0.131828	0.132863	0.181	0.133683	0.135571	0.181	0.125828	0.127055	0.181
1162	59562	Berea_sister	random	1e4	423	20	0.111974	0.112734	0.1815	0.131828	0.132865	0.1815	0.133683	0.135576	0.1815	0.125828	0.127058	0.1815
1163	59563	Berea_sister	random	1e4	423	20	0.111974	0.112735	0.182	0.131828	0.132868	0.182	0.133683	0.13558	0.182	0.125828	0.127061	0.182
1164	59564	Berea_sister	random	1e4	423	20	0.111974	0.112737	0.1825	0.131828	0.132871	0.1825	0.133683	0.135585	0.1825	0.125828	0.127064	0.1825
1165	59565	Berea_sister	random	1e4	423	20	0.111974	0.112739	0.183	0.131828	0.132874	0.183	0.133683	0.13559	0.183	0.125828	0.127067	0.183
1166	59566	Berea_sister	random	1e4	423	20	0.111974	0.11274	0.1835	0.131828	0.132877	0.1835	0.133683	0.135594	0.1835	0.125828	0.12707	0.1835
1167	59567	Berea_sister	random	1e4	423	20	0.111974	0.112742	0.184	0.131828	0.13288	0.184	0.133683	0.135599	0.184	0.125828	0.127073	0.184
1168	59568	Berea_sister	random	1e4	423	20	0.111974	0.112744	0.1845	0.131828	0.132883	0.1845	0.133683	0.135603	0.1845	0.125828	0.127077	0.1845
1169	59569	Berea_sister	random	1e4	423	20	0.111974	0.112745	0.185	0.131828	0.132885	0.185	0.133683	0.135608	0.185	0.125828	0.12708	0.185
1170	59570	Berea_sister	random	1e4	423	20	0.111974	0.112747	0.1855	0.131828	0.132888	0.1855	0.133683	0.135613	0.1855	0.125828	0.127083	0.1855
1171	59571	Berea_sister	random	1e4	423	20	0.111974	0.112748	0.186	0.131828	0.132891	0.186	0.133683	0.135617	0.186	0.125828	0.127086	0.186
1172	59572	Berea_sister	random	1e4	423	20	0.111974	0.11275	0.1865	0.131828	0.132894	0.1865	0.133683	0.135622	0.1865	0.125828	0.127089	0.1865
1173	59573	Berea_sister	random	1e4	423	20	0.111974	0.112752	0.187	0.131828	0.132897	0.187	0.133683	0.135627	0.187	0.125828	0.127092	0.187
1174	59574	Berea_sister	random	1e4	423	20	0.111974	0.112753	0.1875	0.131828	0.1329	0.1875	0.133683	0.135631	0.1875	0.125828	0.127095	0.1875
1175	59575	Berea_sister	random	1e4	423	20	0.111974	0.112755	0.188	0.131828	0.132903	0.188	0.133683	0.135636	0.188	0.125828	0.127098	0.188
1176	59576	Berea_sister	random	1e4	423	20	0.111974	0.112757	0.1885	0.131828	0.132905	0.1885	0.133683	0.135641	0.1885	0.125828	0.127101	0.1885
1177	59577	Berea_sister	random	1e4	423	20	0.111974	0.112758	0.189	0.131828	0.132908	0.189	0.133683	0.135645	0.189	0.125828	0.127104	0.189
1178	59578	Berea_sister	random	1e4	423	20	0.111974	0.11276	0.1895	0.131828	0.132911	0.1895	0.133683	0.13565	0.1895	0.125828	0.127107	0.1895
1179	59579	Berea_sister	random	1e4	423	20	0.111974	0.112762	0.19	0.131828	0.132914	0.19	0.133683	0.135654	0.19	0.125828	0.12711	0.19
1180	59580	Berea_sister	random	1e4	423	20	0.111974	0.112763	0.1905	0.131828	0.132917	0.1905	0.133683	0.135659	0.1905	0.125828	0.127113	0.1905
1181	59581	Berea_sister	random	1e4	423	20	0.111974	0.112765	0.191	0.131828	0.13292	0.191	0.133683	0.135664	0.191	0.125828	0.127116	0.191
1182	59582	Berea_sister	random	1e4	423	20	0.111974	0.112767	0.1915	0.131828	0.132923	0.1915	0.133683	0.135668	0.1915	0.125828	0.127119	0.1915
1183	59583	Berea_sister	random	1e4	423	20	0.111974	0.112768	0.192	0.131828	0.132925	0.192	0.133683	0.135673	0.192	0.125828	0.127122	0.192
1184	59584	Berea_sister	random	1e4	423	20	0.111974	0.11277	0.1925	0.131828	0.132928	0.1925	0.133683	0.135678	0.1925	0.125828	0.127125	0.1925
1185	59585	Berea_sister	random	1e4	423	20	0.111974	0.112772	0.193	0.131828	0.132931	0.193	0.133683	0.135682	0.193	0.125828	0.127128	0.193
1186	59586	Berea_sister	random	1e4	423	20	0.111974	0.112773	0.1935	0.131828	0.132934	0.1935	0.133683	0.135687	0.1935	0.125828	0.127131	0.1935
1187	59587	Berea_sister	random	1e4	423	20	0.111974	0.112775	0.194	0.131828	0.132937	0.194	0.133683	0.135692	0.194	0.125828	0.127134	0.194
1188	59588	Berea_sister	random	1e4	423	20	0.111974	0.112777	0.1945	0.131828	0.13294	0.1945	0.133683	0.135696	0.1945	0.125828	0.127137	0.1945
1189	59589	Berea_sister	random	1e4	423	20	0.111974	0.112778	0.195	0.131828	0.132943	0.195	0.133683	0.135701	0.195	0.125828	0.127141	0.195
1190	59590	Berea_sister	random	1e4	423	20	0.111974	0.11278	0.1955	0.131828	0.132945	0.1955	0.133683	0.135705	0.1955	0.125828	0.127144	0.1955
1191	59591	Berea_sister	random	1e4	423	20	0.111974	0.112782	0.196	0.131828	0.132948	0.196	0.133683	0.13571	0.196	0.125828	0.127147	0.196
1192	59592	Berea_sister	random	1e4	423	20	0.111974	0.112783	0.1965	0.131828	0.132951	0.1965	0.133683	0.135715	0.1965	0.125828	0.12715	0.1965
1193	59593	Berea_sister	random	1e4	423	20	0.111974	0.112785	0.197	0.131828	0.132954	0.197	0.133683	0.135719	0.197	0.125828	0.127153	0.197
1194	59594	Berea_sister	random	1e4	423	20	0.111974	0.112787	0.1975	0.131828	0.132957	0.1975	0.133683	0.135724	0.1975	0.125828	0.127156	0.1975
1195	59595	Berea_sister	random	1e4	423	20	0.111974	0.112788	0.198	0.131828	0.13296	0.198	0.133683	0.135729	0.198	0.125828	0.127159	0.198
1196	59596	Berea_sister	random	1e4	423	20	0.111974	0.11279	0.1985	0.131828	0.132963	0.1985	0.133683	0.135733	0.1985	0.125828	0.127162	0.1985
1197	59597	Berea_sister	random	1e4	423	20	0.111974	0.112791	0.199	0.131828	0.132965	0.199	0.133683	0.135738	0.199	0.125828	0.127165	0.199
1198	59598	Berea_sister	random	1e4	423	20	0.111974	0.112793	0.1995	0.131828	0.132968	0.1995	0.133683	0.135742	0.1995	0.125828	0.127168	0.1995
1199	59599	Berea_sister	random	1e4	423	20	0.111974		0	0.131828		0	0.133683		0	0.125828		0
1200	82000	Berea_sister	random	1e4	373	20	0.0177318	0.0177318	0.0005	0.0182101	0.0182101	0.0005	0.0171119	0.0171119	0.0005	0.0176846	0.0176846	0.0005
1201	82001	Berea_sister	random	1e4	373	20	0.0301662	0.0301662	0.001	0.0310538	0.0311533	0.001	0.0289928	0.028952	0.001	0.0300709	0.0300905	0.001
1202	82002	Berea_sister	random	1e4	373	20	0.0412658	0.0415534	0.0015	0.0423876	0.0423876	0.0015	0.0399126	0.0399126	0.0015	0.0411887	0.0412845	0.0015
1203	82003	Berea_sister	random	1e4	373	20	0.051797	0.051797	0.002	0.0526948	0.0527834	0.002	0.0517196	0.0517196	0.002	0.0520705	0.0521	0.002
1204	82004	Berea_sister	random	1e4	373	20	0.0603592	0.0603592	0.0025	0.0622226	0.062335	0.0025	0.061925	0.0620842	0.0025	0.0615023	0.0615928	0.0025
1205	82005	Berea_sister	random	1e4	373	20	0.0685831	0.0671478	0.003	0.0717874	0.0814866	0.003	0.0712988	0.0712988	0.003	0.0705564	0.0733111	0.003
1206	82006	Berea_sister	random	1e4	373	20	0.0740952	0.0742752	0.0035	0.0810376	0.102075	0.0035	0.0801906	0.0801933	0.0035	0.0784411	0.0855144	0.0035
1207	82007	Berea_sister	random	1e4	373	20	0.0814734	0.0819075	0.004	0.0894676	0.111772	0.004	0.0898652	0.0898706	0.004	0.0869354	0.0945166	0.004
1208	82008	Berea_sister	random	1e4	373	20	0.0897304	0.0899245	0.0045	0.0998354	0.120794	0.0045	0.0975276	0.097533	0.0045	0.0956978	0.102751	0.0045
1209	82009	Berea_sister	random	1e4	373	20	0.0976822	0.0972281	0.005	0.107113	0.127413	0.005	0.104972	0.104978	0.005	0.103256	0.109873	0.005
1210	82010	Berea_sister	random	1e4	373	20	0.103295	0.104475	0.0055	0.110475	0.131462	0.0055	0.111506	0.11039	0.0055	0.108425	0.115442	0.0055
1211	82011	Berea_sister	random	1e4	373	20	0.109178	0.110358	0.006	0.113334	0.137581	0.006	0.116083	0.116088	0.006	0.112865	0.121342	0.006
1212	82012	Berea_sister	random	1e4	373	20	0.114776	0.115956	0.0065	0.117986	0.142172	0.0065	0.121078	0.121083	0.0065	0.117947	0.126404	0.0065
1213	82013	Berea_sister	random	1e4	373	20	0.119829	0.121054	0.007	0.122022	0.146208	0.007	0.126047	0.126052	0.007	0.122633	0.131105	0.007
1214	82014	Berea_sister	random	1e4	373	20	0.125773	0.127042	0.0075	0.126142	0.150518	0.0075	0.130454	0.13046	0.0075	0.127456	0.136007	0.0075
1215	82015	Berea_sister	random	1e4	373	20	0.130014	0.131284	0.008	0.129399	0.154277	0.008	0.134635	0.134652	0.008	0.131349	0.140071	0.008
1216	82016	Berea_sister	random	1e4	373	20	0.133758	0.132437	0.0085	0.1322	0.157078	0.0085	0.138553	0.138587	0.0085	0.134837	0.142701	0.0085
1217	82017	Berea_sister	random	1e4	373	20	0.134299	0.135599	0.009	0.135523	0.160471	0.009	0.141979	0.140001	0.009	0.137267	0.145357	0.009
1218	82018	Berea_sister	random	1e4	373	20	0.137311	0.13861	0.0095	0.13908	0.166598	0.0095	0.143697	0.14374	0.0095	0.140029	0.14965	0.0095
1219	82019	Berea_sister	random	1e4	373	20	0.140321	0.141621	0.01	0.144387	0.17037	0.01	0.147851	0.147894	0.01	0.144186	0.153295	0.01
1220	82020	Berea_sister	random	1e4	373	20	0.142939	0.144378	0.0105	0.146904	0.172234	0.0105	0.152019	0.152063	0.0105	0.147287	0.156225	0.0105
1221	82021	Berea_sister	random	1e4	373	20	0.145197	0.145213	0.011	0.147188	0.176869	0.011	0.155245	0.15529	0.011	0.14921	0.159124	0.011
1222	82022	Berea_sister	random	1e4	373	20	0.146235	0.147567	0.0115	0.150594	0.178712	0.0115	0.157716	0.157765	0.0115	0.151515	0.161348	0.0115
1223	82023	Berea_sister	random	1e4	373	20	0.149005	0.150336	0.012	0.15215	0.180782	0.012	0.159825	0.159878	0.012	0.15366	0.163665	0.012
1224	82024	Berea_sister	random	1e4	373	20	0.150976	0.152307	0.0125	0.153189	0.182248	0.0125	0.161724	0.16178	0.0125	0.155296	0.165445	0.0125
1225	82025	Berea_sister	random	1e4	373	20	0.152304	0.153635	0.013	0.154144	0.183204	0.013	0.163405	0.163463	0.013	0.156618	0.166767	0.013
1226	82026	Berea_sister	random	1e4	373	20	0.153648	0.15498	0.0135	0.154992	0.184053	0.0135	0.165018	0.165077	0.0135	0.157886	0.168037	0.0135
1227	82027	Berea_sister	random	1e4	373	20	0.154889	0.156221	0.014	0.156226	0.185288	0.014	0.166075	0.166136	0.014	0.159063	0.169215	0.014
1228	82028	Berea_sister	random	1e4	373	20	0.15591	0.157242	0.0145	0.157021	0.186085	0.0145	0.167251	0.167312	0.0145	0.16006	0.170213	0.0145
1229	82029	Berea_sister	random	1e4	373	20	0.156954	0.158286	0.015	0.157721	0.186915	0.015	0.168535	0.168598	0.015	0.16107	0.171267	0.015
1230	82030	Berea_sister	random	1e4	373	20	0.157707	0.159039	0.0155	0.15856	0.187886	0.0155	0.16981	0.169875	0.0155	0.162026	0.172267	0.0155
1231	82031	Berea_sister	random	1e4	373	20	0.158912	0.160245	0.016	0.1595	0.188827	0.016	0.170626	0.170692	0.016	0.163012	0.173255	0.016
1232	82032	Berea_sister	random	1e4	373	20	0.15974	0.161073	0.0165	0.160256	0.186632	0.0165	0.171403	0.171471	0.0165	0.1638	0.173059	0.0165
1233	82033	Berea_sister	random	1e4	373	20	0.160442	0.161776	0.017	0.156855	0.186931	0.017	0.172133	0.172202	0.017	0.163143	0.173636	0.017
1234	82034	Berea_sister	random	1e4	373	20	0.160969	0.162304	0.0175	0.157156	0.187234	0.0175	0.172678	0.172748	0.0175	0.163601	0.174095	0.0175
1235	82035	Berea_sister	random	1e4	373	20	0.161693	0.163039	0.018	0.157438	0.187519	0.018	0.173299	0.173372	0.018	0.164144	0.174643	0.018
1236	82036	Berea_sister	random	1e4	373	20	0.162699	0.164056	0.0185	0.157942	0.188024	0.0185	0.17376	0.173835	0.0185	0.1648	0.175305	0.0185
1237	82037	Berea_sister	random	1e4	373	20	0.163283	0.164642	0.019	0.158321	0.188407	0.019	0.174139	0.174215	0.019	0.165248	0.175755	0.019
1238	82038	Berea_sister	random	1e4	373	20	0.163676	0.165038	0.0195	0.158707	0.188797	0.0195	0.174489	0.174566	0.0195	0.165624	0.176134	0.0195
1239	82039	Berea_sister	random	1e4	373	20	0.164101	0.165465	0.02	0.158965	0.189058	0.02	0.174778	0.174858	0.02	0.165948	0.17646	0.02
1240	82040	Berea_sister	random	1e4	373	20	0.164457	0.165823	0.0205	0.159202	0.189299	0.0205	0.175052	0.175134	0.0205	0.166237	0.176752	0.0205
1241	82041	Berea_sister	random	1e4	373	20	0.164738	0.166106	0.021	0.159438	0.189539	0.021	0.175254	0.175338	0.021	0.166476	0.176995	0.021
1242	82042	Berea_sister	random	1e4	373	20	0.164923	0.166294	0.0215	0.159657	0.189764	0.0215	0.175468	0.175555	0.0215	0.166683	0.177204	0.0215
1243	82043	Berea_sister	random	1e4	373	20	0.165103	0.166476	0.022	0.160229	0.19034	0.022	0.175703	0.175792	0.022	0.167012	0.177536	0.022
1244	82044	Berea_sister	random	1e4	373	20	0.165347	0.166722	0.0225	0.160591	0.190707	0.0225	0.175965	0.176057	0.0225	0.167301	0.177829	0.0225
1245	82045	Berea_sister	random	1e4	373	20	0.165648	0.167026	0.023	0.16072	0.190841	0.023	0.176334	0.176428	0.023	0.167567	0.178098	0.023
1246	82046	Berea_sister	random	1e4	373	20	0.165797	0.167176	0.0235	0.160835	0.190962	0.0235	0.176512	0.176609	0.0235	0.167715	0.178249	0.0235
1247	82047	Berea_sister	random	1e4	373	20	0.165932	0.167314	0.024	0.160948	0.191081	0.024	0.17666	0.177723	0.024	0.167847	0.178706	0.024
1248	82048	Berea_sister	random	1e4	373	20	0.166103	0.167488	0.0245	0.161065	0.191203	0.0245	0.177743	0.177851	0.0245	0.168304	0.178847	0.0245
1249	82049	Berea_sister	random	1e4	373	20	0.166236	0.167628	0.025	0.16118	0.191323	0.025	0.17784	0.177955	0.025	0.168419	0.178968	0.025
1250	82050	Berea_sister	random	1e4	373	20	0.16639	0.167788	0.0255	0.161284	0.191432	0.0255	0.177944	0.178062	0.0255	0.168539	0.179094	0.0255
1251	82051	Berea_sister	random	1e4	373	20	0.166498	0.167899	0.026	0.161367	0.156529	0.026	0.178075	0.178196	0.026	0.168647	0.167541	0.026
1252	82052	Berea_sister	random	1e4	373	20	0.1666	0.168004	0.0265	0.156306	0.156594	0.0265	0.178153	0.178277	0.0265	0.16702	0.167625	0.0265
1253	82053	Berea_sister	random	1e4	373	20	0.16672	0.167609	0.027	0.156364	0.156657	0.027	0.178197	0.178324	0.027	0.167094	0.16753	0.027
1254	82054	Berea_sister	random	1e4	373	20	0.166227	0.167673	0.0275	0.15642	0.156719	0.0275	0.178238	0.178368	0.0275	0.166962	0.167587	0.0275
1255	82055	Berea_sister	random	1e4	373	20	0.166258	0.167707	0.028	0.156444	0.156749	0.028	0.178283	0.178417	0.028	0.166995	0.167624	0.028
1256	82056	Berea_sister	random	1e4	373	20	0.166289	0.167742	0.0285	0.156481	0.15679	0.0285	0.178348	0.178484	0.0285	0.167039	0.167672	0.0285
1257	82057	Berea_sister	random	1e4	373	20	0.166319	0.167775	0.029	0.156519	0.156834	0.029	0.17839	0.17853	0.029	0.167076	0.167713	0.029
1258	82058	Berea_sister	random	1e4	373	20	0.166345	0.167806	0.0295	0.156556	0.156877	0.0295	0.178434	0.178578	0.0295	0.167112	0.167753	0.0295
1259	82059	Berea_sister	random	1e4	373	20	0.166374	0.167838	0.03	0.156594	0.15692	0.03	0.178475	0.178622	0.03	0.167147	0.167793	0.03
1260	82060	Berea_sister	random	1e4	373	20	0.16643	0.167898	0.0305	0.156632	0.156964	0.0305	0.178513	0.178664	0.0305	0.167192	0.167842	0.0305
1261	82061	Berea_sister	random	1e4	373	20	0.166463	0.167936	0.031	0.156665	0.157003	0.031	0.178587	0.178741	0.031	0.167239	0.167893	0.031
1262	82062	Berea_sister	random	1e4	373	20	0.166487	0.167964	0.0315	0.1567	0.157043	0.0315	0.178638	0.178796	0.0315	0.167275	0.167935	0.0315
1263	82063	Berea_sister	random	1e4	373	20	0.166514	0.167995	0.032	0.156735	0.157084	0.032	0.17869	0.178851	0.032	0.167313	0.167977	0.032
1264	82064	Berea_sister	random	1e4	373	20	0.166543	0.168029	0.0325	0.156769	0.157123	0.0325	0.178738	0.178903	0.0325	0.16735	0.168018	0.0325
1265	82065	Berea_sister	random	1e4	373	20	0.166572	0.168062	0.033	0.156792	0.157152	0.033	0.178789	0.178956	0.033	0.167384	0.168057	0.033
1266	82066	Berea_sister	random	1e4	373	20	0.166605	0.1681	0.0335	0.156827	0.157192	0.0335	0.178832	0.179004	0.0335	0.167421	0.168098	0.0335
1267	82067	Berea_sister	random	1e4	373	20	0.166617	0.168116	0.034	0.156849	0.15722	0.034	0.178867	0.179042	0.034	0.167444	0.168126	0.034
1268	82068	Berea_sister	random	1e4	373	20	0.166628	0.168132	0.0345	0.156865	0.157241	0.0345	0.178902	0.179081	0.0345	0.167465	0.168152	0.0345
1269	82069	Berea_sister	random	1e4	373	20	0.16664	0.168148	0.035	0.156882	0.157264	0.035	0.178939	0.179122	0.035	0.167487	0.168178	0.035
1270	82070	Berea_sister	random	1e4	373	20	0.166651	0.168164	0.0355	0.156898	0.157286	0.0355	0.178978	0.179164	0.0355	0.167509	0.168205	0.0355
1271	82071	Berea_sister	random	1e4	373	20	0.166662	0.16818	0.036	0.156915	0.157309	0.036	0.179015	0.179205	0.036	0.167531	0.168231	0.036
1272	82072	Berea_sister	random	1e4	373	20	0.166674	0.168196	0.0365	0.156927	0.157328	0.0365	0.179056	0.17925	0.0365	0.167552	0.168258	0.0365
1273	82073	Berea_sister	random	1e4	373	20	0.166685	0.168212	0.037	0.156937	0.157344	0.037	0.179092	0.17929	0.037	0.167572	0.168282	0.037
1274	82074	Berea_sister	random	1e4	373	20	0.166696	0.168228	0.0375	0.156947	0.157361	0.0375	0.179112	0.179313	0.0375	0.167585	0.168301	0.0375
1275	82075	Berea_sister	random	1e4	373	20	0.166708	0.168244	0.038	0.156957	0.157377	0.038	0.179131	0.179337	0.038	0.167599	0.168319	0.038
1276	82076	Berea_sister	random	1e4	373	20	0.166719	0.168261	0.0385	0.156968	0.157394	0.0385	0.179152	0.179361	0.0385	0.167613	0.168338	0.0385
1277	82077	Berea_sister	random	1e4	373	20	0.166731	0.168277	0.039	0.156978	0.15741	0.039	0.179172	0.179386	0.039	0.167627	0.168358	0.039
1278	82078	Berea_sister	random	1e4	373	20	0.166744	0.168294	0.0395	0.156988	0.157427	0.0395	0.179192	0.17941	0.0395	0.167641	0.168377	0.0395
1279	82079	Berea_sister	random	1e4	373	20	0.166756	0.168312	0.04	0.156998	0.157444	0.04	0.179211	0.179433	0.04	0.167655	0.168396	0.04
1280	82080	Berea_sister	random	1e4	373	20	0.166768	0.168328	0.0405	0.157009	0.157461	0.0405	0.179231	0.179457	0.0405	0.167669	0.168416	0.0405
1281	82081	Berea_sister	random	1e4	373	20	0.16678	0.168345	0.041	0.157034	0.157492	0.041	0.179247	0.179478	0.041	0.167687	0.168438	0.041
1282	82082	Berea_sister	random	1e4	373	20	0.166793	0.168362	0.0415	0.157054	0.157519	0.0415	0.179263	0.179498	0.0415	0.167703	0.16846	0.0415
1283	82083	Berea_sister	random	1e4	373	20	0.166805	0.168379	0.042	0.15707	0.157541	0.042	0.179281	0.179521	0.042	0.167719	0.16848	0.042
1284	82084	Berea_sister	random	1e4	373	20	0.166818	0.168397	0.0425	0.157086	0.157564	0.0425	0.179311	0.179555	0.0425	0.167738	0.168505	0.0425
1285	82085	Berea_sister	random	1e4	373	20	0.166831	0.168414	0.043	0.157103	0.157587	0.043	0.179338	0.179586	0.043	0.167757	0.168529	0.043
1286	82086	Berea_sister	random	1e4	373	20	0.166844	0.168432	0.0435	0.157125	0.157615	0.0435	0.179396	0.179648	0.0435	0.167788	0.168565	0.0435
1287	82087	Berea_sister	random	1e4	373	20	0.166857	0.16845	0.044	0.157159	0.157656	0.044	0.179447	0.179705	0.044	0.167821	0.168604	0.044
1288	82088	Berea_sister	random	1e4	373	20	0.16687	0.168468	0.0445	0.157195	0.157699	0.0445	0.179495	0.179757	0.0445	0.167853	0.168641	0.0445
1289	82089	Berea_sister	random	1e4	373	20	0.166883	0.168485	0.045	0.15723	0.15774	0.045	0.179559	0.179825	0.045	0.167891	0.168684	0.045
1290	82090	Berea_sister	random	1e4	373	20	0.166895	0.168503	0.0455	0.157265	0.157782	0.0455	0.179605	0.179877	0.0455	0.167922	0.16872	0.0455
1291	82091	Berea_sister	random	1e4	373	20	0.166909	0.168521	0.046	0.1573	0.157823	0.046	0.179621	0.179896	0.046	0.167943	0.168747	0.046
1292	82092	Berea_sister	random	1e4	373	20	0.166922	0.168539	0.0465	0.157343	0.157872	0.0465	0.179635	0.179915	0.0465	0.167966	0.168775	0.0465
1293	82093	Berea_sister	random	1e4	373	20	0.166933	0.168555	0.047	0.1574	0.157936	0.047	0.179645	0.179929	0.047	0.167993	0.168807	0.047
1294	82094	Berea_sister	random	1e4	373	20	0.166944	0.168572	0.0475	0.157454	0.157996	0.0475	0.179655	0.179944	0.0475	0.168018	0.168837	0.0475
1295	82095	Berea_sister	random	1e4	373	20	0.166959	0.168592	0.048	0.157505	0.158053	0.048	0.179664	0.179958	0.048	0.168043	0.168868	0.048
1296	82096	Berea_sister	random	1e4	373	20	0.166973	0.168611	0.0485	0.157558	0.159886	0.0485	0.179674	0.179973	0.0485	0.168068	0.16949	0.0485
1297	82097	Berea_sister	random	1e4	373	20	0.166988	0.168632	0.049	0.159333	0.159916	0.049	0.179684	0.179987	0.049	0.168669	0.169512	0.049
1298	82098	Berea_sister	random	1e4	373	20	0.167004	0.168653	0.0495	0.159364	0.159953	0.0495	0.179694	0.180002	0.0495	0.168688	0.169536	0.0495
1299	82099	Berea_sister	random	1e4	373	20	0.167018	0.168672	0.05	0.159389	0.159985	0.05	0.179704	0.180016	0.05	0.168704	0.169558	0.05
1300	82100	Berea_sister	random	1e4	373	20	0.16703	0.16869	0.0505	0.159402	0.160004	0.0505	0.179714	0.180031	0.0505	0.168715	0.169575	0.0505
1301	82101	Berea_sister	random	1e4	373	20	0.167041	0.168706	0.051	0.159415	0.160024	0.051	0.179724	0.180046	0.051	0.168726	0.169592	0.051
1302	82102	Berea_sister	random	1e4	373	20	0.16705	0.168721	0.0515	0.159427	0.160043	0.0515	0.179734	0.18006	0.0515	0.168737	0.169608	0.0515
1303	82103	Berea_sister	random	1e4	373	20	0.167061	0.168737	0.052	0.15944	0.160063	0.052	0.179744	0.180075	0.052	0.168748	0.169625	0.052
1304	82104	Berea_sister	random	1e4	373	20	0.167071	0.168753	0.0525	0.159457	0.160087	0.0525	0.179754	0.180089	0.0525	0.168761	0.169643	0.0525
1305	82105	Berea_sister	random	1e4	373	20	0.167081	0.168768	0.053	0.159473	0.16011	0.053	0.179764	0.180104	0.053	0.168772	0.169661	0.053
1306	82106	Berea_sister	random	1e4	373	20	0.167091	0.168784	0.0535	0.159481	0.160125	0.0535	0.179769	0.180115	0.0535	0.16878	0.169675	0.0535
1307	82107	Berea_sister	random	1e4	373	20	0.167101	0.168799	0.054	0.159489	0.160141	0.054	0.179773	0.180123	0.054	0.168788	0.169688	0.054
1308	82108	Berea_sister	random	1e4	373	20	0.167125	0.168829	0.0545	0.159497	0.160156	0.0545	0.179777	0.180132	0.0545	0.168799	0.169706	0.0545
1309	82109	Berea_sister	random	1e4	373	20	0.167153	0.168862	0.055	0.159499	0.160166	0.055	0.17978	0.180141	0.055	0.168811	0.169723	0.055
1310	82110	Berea_sister	random	1e4	373	20	0.167179	0.168894	0.0555	0.159501	0.160175	0.0555	0.179784	0.180149	0.0555	0.168821	0.16974	0.0555
1311	82111	Berea_sister	random	1e4	373	20	0.167206	0.168926	0.056	0.159503	0.160185	0.056	0.179788	0.180158	0.056	0.168832	0.169756	0.056
1312	82112	Berea_sister	random	1e4	373	20	0.167227	0.168953	0.0565	0.159505	0.160194	0.0565	0.179791	0.180167	0.0565	0.168841	0.169771	0.0565
1313	82113	Berea_sister	random	1e4	373	20	0.167248	0.168979	0.057	0.159507	0.160204	0.057	0.179795	0.180175	0.057	0.16885	0.169786	0.057
1314	82114	Berea_sister	random	1e4	373	20	0.167264	0.169001	0.0575	0.159509	0.160214	0.0575	0.179799	0.180184	0.0575	0.168857	0.169799	0.0575
1315	82115	Berea_sister	random	1e4	373	20	0.167271	0.169013	0.058	0.159512	0.160223	0.058	0.179802	0.180193	0.058	0.168861	0.16981	0.058
1316	82116	Berea_sister	random	1e4	373	20	0.167277	0.169025	0.0585	0.159514	0.160233	0.0585	0.17981	0.180205	0.0585	0.168867	0.169821	0.0585
1317	82117	Berea_sister	random	1e4	373	20	0.167284	0.169038	0.059	0.159516	0.160242	0.059	0.179813	0.180214	0.059	0.168871	0.169831	0.059
1318	82118	Berea_sister	random	1e4	373	20	0.167291	0.16905	0.0595	0.159518	0.160252	0.0595	0.179816	0.180222	0.0595	0.168875	0.169841	0.0595
1319	82119	Berea_sister	random	1e4	373	20	0.167297	0.169062	0.06	0.15952	0.160261	0.06	0.179819	0.180231	0.06	0.168879	0.169851	0.06
1320	82120	Berea_sister	random	1e4	373	20	0.167304	0.169074	0.0605	0.159522	0.160271	0.0605	0.179823	0.180239	0.0605	0.168883	0.169861	0.0605
1321	82121	Berea_sister	random	1e4	373	20	0.167323	0.169099	0.061	0.159524	0.160281	0.061	0.179826	0.180248	0.061	0.168891	0.169876	0.061
1322	82122	Berea_sister	random	1e4	373	20	0.167346	0.169127	0.0615	0.159527	0.16029	0.0615	0.179829	0.180256	0.0615	0.168901	0.169891	0.0615
1323	82123	Berea_sister	random	1e4	373	20	0.16735	0.169136	0.062	0.159529	0.1603	0.062	0.179832	0.180265	0.062	0.168904	0.1699	0.062
1324	82124	Berea_sister	random	1e4	373	20	0.167353	0.169146	0.0625	0.159531	0.160309	0.0625	0.179835	0.180273	0.0625	0.168906	0.169909	0.0625
1325	82125	Berea_sister	random	1e4	373	20	0.167357	0.169155	0.063	0.159533	0.160319	0.063	0.179837	0.180281	0.063	0.168909	0.169918	0.063
1326	82126	Berea_sister	random	1e4	373	20	0.167361	0.169164	0.0635	0.159535	0.160329	0.0635	0.179839	0.180288	0.0635	0.168912	0.169927	0.0635
1327	82127	Berea_sister	random	1e4	373	20	0.167364	0.169173	0.064	0.159537	0.160338	0.064	0.179842	0.180296	0.064	0.168914	0.169936	0.064
1328	82128	Berea_sister	random	1e4	373	20	0.167368	0.169182	0.0645	0.159539	0.160348	0.0645	0.179844	0.180304	0.0645	0.168917	0.169945	0.0645
1329	82129	Berea_sister	random	1e4	373	20	0.167372	0.169191	0.065	0.159541	0.160357	0.065	0.179846	0.180312	0.065	0.16892	0.169954	0.065
1330	82130	Berea_sister	random	1e4	373	20	0.167376	0.169201	0.0655	0.159544	0.160367	0.0655	0.179849	0.18032	0.0655	0.168923	0.169963	0.0655
1331	82131	Berea_sister	random	1e4	373	20	0.16738	0.16921	0.066	0.159546	0.160376	0.066	0.179851	0.180328	0.066	0.168925	0.169972	0.066
1332	82132	Berea_sister	random	1e4	373	20	0.167383	0.16922	0.0665	0.159548	0.160386	0.0665	0.179854	0.180336	0.0665	0.168928	0.16998	0.0665
1333	82133	Berea_sister	random	1e4	373	20	0.167387	0.169229	0.067	0.15955	0.160396	0.067	0.179856	0.180344	0.067	0.168931	0.169989	0.067
1334	82134	Berea_sister	random	1e4	373	20	0.167391	0.169239	0.0675	0.159552	0.160405	0.0675	0.179858	0.180352	0.0675	0.168934	0.169998	0.0675
1335	82135	Berea_sister	random	1e4	373	20	0.167395	0.169248	0.068	0.159554	0.160415	0.068	0.179861	0.18036	0.068	0.168937	0.170007	0.068
1336	82136	Berea_sister	random	1e4	373	20	0.167399	0.169257	0.0685	0.159556	0.160424	0.0685	0.179863	0.180368	0.0685	0.16894	0.170016	0.0685
1337	82137	Berea_sister	random	1e4	373	20	0.167403	0.169267	0.069	0.159559	0.160434	0.069	0.179866	0.180375	0.069	0.168942	0.170025	0.069
1338	82138	Berea_sister	random	1e4	373	20	0.167407	0.169276	0.0695	0.159561	0.160443	0.0695	0.179868	0.180383	0.0695	0.168945	0.170034	0.0695
1339	82139	Berea_sister	random	1e4	373	20	0.167411	0.169286	0.07	0.159564	0.160454	0.07	0.17987	0.180391	0.07	0.168948	0.170044	0.07
1340	82140	Berea_sister	random	1e4	373	20	0.167415	0.169295	0.0705	0.159567	0.160465	0.0705	0.179873	0.180399	0.0705	0.168952	0.170053	0.0705
1341	82141	Berea_sister	random	1e4	373	20	0.167419	0.169305	0.071	0.159571	0.160476	0.071	0.179875	0.180407	0.071	0.168955	0.170063	0.071
1342	82142	Berea_sister	random	1e4	373	20	0.167423	0.169314	0.0715	0.159574	0.160487	0.0715	0.179878	0.180415	0.0715	0.168958	0.170072	0.0715
1343	82143	Berea_sister	random	1e4	373	20	0.167427	0.169324	0.072	0.159578	0.160498	0.072	0.17988	0.180423	0.072	0.168962	0.170082	0.072
1344	82144	Berea_sister	random	1e4	373	20	0.167431	0.169333	0.0725	0.159589	0.160517	0.0725	0.179882	0.180431	0.0725	0.168967	0.170093	0.0725
1345	82145	Berea_sister	random	1e4	373	20	0.167435	0.169342	0.073	0.159595	0.16053	0.073	0.179885	0.180439	0.073	0.168972	0.170104	0.073
1346	82146	Berea_sister	random	1e4	373	20	0.167439	0.169352	0.0735	0.159599	0.160541	0.0735	0.179887	0.180447	0.0735	0.168975	0.170113	0.0735
1347	82147	Berea_sister	random	1e4	373	20	0.167443	0.169361	0.074	0.159603	0.160552	0.074	0.179889	0.180455	0.074	0.168978	0.170123	0.074
1348	82148	Berea_sister	random	1e4	373	20	0.167446	0.169371	0.0745	0.159607	0.160564	0.0745	0.179892	0.180462	0.0745	0.168982	0.170132	0.0745
1349	82149	Berea_sister	random	1e4	373	20	0.167451	0.16938	0.075	0.159611	0.160575	0.075	0.179894	0.18047	0.075	0.168985	0.170142	0.075
1350	82150	Berea_sister	random	1e4	373	20	0.167454	0.169389	0.0755	0.159616	0.160587	0.0755	0.179897	0.180478	0.0755	0.168989	0.170151	0.0755
1351	82151	Berea_sister	random	1e4	373	20	0.167458	0.169398	0.076	0.15962	0.160598	0.076	0.179899	0.180486	0.076	0.168992	0.170161	0.076
1352	82152	Berea_sister	random	1e4	373	20	0.167461	0.169407	0.0765	0.159624	0.16061	0.0765	0.179901	0.180494	0.0765	0.168996	0.17017	0.0765
1353	82153	Berea_sister	random	1e4	373	20	0.167464	0.169416	0.077	0.159629	0.160621	0.077	0.179904	0.180502	0.077	0.168999	0.17018	0.077
1354	82154	Berea_sister	random	1e4	373	20	0.167468	0.169425	0.0775	0.159633	0.160633	0.0775	0.179906	0.18051	0.0775	0.169002	0.170189	0.0775
1355	82155	Berea_sister	random	1e4	373	20	0.167471	0.169434	0.078	0.159637	0.160645	0.078	0.179909	0.180518	0.078	0.169006	0.170199	0.078
1356	82156	Berea_sister	random	1e4	373	20	0.167474	0.169443	0.0785	0.159642	0.160656	0.0785	0.179911	0.180526	0.0785	0.169009	0.170208	0.0785
1357	82157	Berea_sister	random	1e4	373	20	0.167477	0.169451	0.079	0.159646	0.160668	0.079	0.179913	0.180534	0.079	0.169012	0.170217	0.079
1358	82158	Berea_sister	random	1e4	373	20	0.167479	0.169459	0.0795	0.159651	0.160679	0.0795	0.179916	0.180542	0.0795	0.169015	0.170227	0.0795
1359	82159	Berea_sister	random	1e4	373	20	0.167482	0.169467	0.08	0.159655	0.160691	0.08	0.179918	0.180549	0.08	0.169018	0.170236	0.08
1360	82160	Berea_sister	random	1e4	373	20	0.167484	0.169475	0.0805	0.159659	0.160703	0.0805	0.179921	0.180557	0.0805	0.169021	0.170245	0.0805
1361	82161	Berea_sister	random	1e4	373	20	0.167487	0.169483	0.081	0.159664	0.160714	0.081	0.179923	0.180565	0.081	0.169024	0.170254	0.081
1362	82162	Berea_sister	random	1e4	373	20	0.167489	0.169491	0.0815	0.159671	0.160729	0.0815	0.179925	0.180573	0.0815	0.169029	0.170265	0.0815
1363	82163	Berea_sister	random	1e4	373	20	0.167491	0.1695	0.082	0.159683	0.160748	0.082	0.179928	0.180581	0.082	0.169034	0.170276	0.082
1364	82164	Berea_sister	random	1e4	373	20	0.167494	0.169508	0.0825	0.159686	0.160759	0.0825	0.17993	0.180589	0.0825	0.169037	0.170285	0.0825
1365	82165	Berea_sister	random	1e4	373	20	0.167496	0.169516	0.083	0.159689	0.16077	0.083	0.179933	0.180597	0.083	0.169039	0.170294	0.083
1366	82166	Berea_sister	random	1e4	373	20	0.167499	0.169524	0.0835	0.159692	0.160781	0.0835	0.179936	0.180605	0.0835	0.169042	0.170303	0.0835
1367	82167	Berea_sister	random	1e4	373	20	0.167501	0.169532	0.084	0.159695	0.160792	0.084	0.179938	0.180614	0.084	0.169045	0.170312	0.084
1368	82168	Berea_sister	random	1e4	373	20	0.167504	0.16954	0.0845	0.159698	0.160802	0.0845	0.179941	0.180622	0.0845	0.169048	0.170321	0.0845
1369	82169	Berea_sister	random	1e4	373	20	0.167506	0.169548	0.085	0.159701	0.160813	0.085	0.179944	0.18063	0.085	0.16905	0.17033	0.085
1370	82170	Berea_sister	random	1e4	373	20	0.167509	0.169556	0.0855	0.159704	0.160824	0.0855	0.179947	0.180638	0.0855	0.169053	0.17034	0.0855
1371	82171	Berea_sister	random	1e4	373	20	0.167511	0.169564	0.086	0.159707	0.160834	0.086	0.179949	0.180646	0.086	0.169056	0.170348	0.086
1372	82172	Berea_sister	random	1e4	373	20	0.167514	0.169573	0.0865	0.159707	0.160843	0.0865	0.179952	0.180655	0.0865	0.169058	0.170357	0.0865
1373	82173	Berea_sister	random	1e4	373	20	0.167516	0.169581	0.087	0.159708	0.160851	0.087	0.179955	0.180663	0.087	0.16906	0.170365	0.087
1374	82174	Berea_sister	random	1e4	373	20	0.16752	0.16959	0.0875	0.159708	0.160859	0.0875	0.179958	0.180671	0.0875	0.169062	0.170373	0.0875
1375	82175	Berea_sister	random	1e4	373	20	0.167524	0.1696	0.088	0.159709	0.160868	0.088	0.17996	0.180679	0.088	0.169064	0.170382	0.088
1376	82176	Berea_sister	random	1e4	373	20	0.167528	0.169609	0.0885	0.159709	0.160876	0.0885	0.179963	0.180687	0.0885	0.169067	0.170391	0.0885
1377	82177	Berea_sister	random	1e4	373	20	0.167531	0.169618	0.089	0.15971	0.160884	0.089	0.179966	0.180695	0.089	0.169069	0.170399	0.089
1378	82178	Berea_sister	random	1e4	373	20	0.167536	0.169629	0.0895	0.159711	0.160893	0.0895	0.179971	0.180706	0.0895	0.169073	0.170409	0.0895
1379	82179	Berea_sister	random	1e4	373	20	0.16754	0.169639	0.09	0.159711	0.160901	0.09	0.179978	0.180719	0.09	0.169076	0.17042	0.09
1380	82180	Berea_sister	random	1e4	373	20	0.167544	0.169648	0.0905	0.159712	0.160909	0.0905	0.17998	0.180727	0.0905	0.169079	0.170428	0.0905
1381	82181	Berea_sister	random	1e4	373	20	0.167548	0.169658	0.091	0.159712	0.160918	0.091	0.179982	0.180735	0.091	0.169081	0.170437	0.091
1382	82182	Berea_sister	random	1e4	373	20	0.167551	0.169666	0.0915	0.159713	0.160926	0.0915	0.179984	0.180743	0.0915	0.169083	0.170445	0.0915
1383	82183	Berea_sister	random	1e4	373	20	0.167554	0.169675	0.092	0.159713	0.160935	0.092	0.179986	0.180751	0.092	0.169084	0.170453	0.092
1384	82184	Berea_sister	random	1e4	373	20	0.167557	0.169683	0.0925	0.159714	0.160943	0.0925	0.179988	0.180759	0.0925	0.169086	0.170462	0.0925
1385	82185	Berea_sister	random	1e4	373	20	0.16756	0.169692	0.093	0.159715	0.160951	0.093	0.17999	0.180767	0.093	0.169088	0.17047	0.093
1386	82186	Berea_sister	random	1e4	373	20	0.167563	0.1697	0.0935	0.159715	0.16096	0.0935	0.179992	0.180775	0.0935	0.16909	0.170478	0.0935
1387	82187	Berea_sister	random	1e4	373	20	0.167565	0.169709	0.094	0.159716	0.160968	0.094	0.179994	0.180783	0.094	0.169092	0.170487	0.094
1388	82188	Berea_sister	random	1e4	373	20	0.167568	0.169717	0.0945	0.159716	0.160976	0.0945	0.179996	0.180791	0.0945	0.169094	0.170495	0.0945
1389	82189	Berea_sister	random	1e4	373	20	0.167571	0.169726	0.095	0.159717	0.160985	0.095	0.179998	0.180799	0.095	0.169095	0.170503	0.095
1390	82190	Berea_sister	random	1e4	373	20	0.167574	0.169735	0.0955	0.159717	0.160993	0.0955	0.18	0.180807	0.0955	0.169097	0.170511	0.0955
1391	82191	Berea_sister	random	1e4	373	20	0.167577	0.169743	0.096	0.159718	0.161001	0.096	0.180002	0.180815	0.096	0.169099	0.17052	0.096
1392	82192	Berea_sister	random	1e4	373	20	0.16758	0.169752	0.0965	0.159718	0.16101	0.0965	0.180004	0.180823	0.0965	0.169101	0.170528	0.0965
1393	82193	Berea_sister	random	1e4	373	20	0.167583	0.16976	0.097	0.159719	0.161018	0.097	0.180006	0.180831	0.097	0.169103	0.170536	0.097
1394	82194	Berea_sister	random	1e4	373	20	0.167586	0.169769	0.0975	0.15972	0.161026	0.0975	0.180008	0.180839	0.0975	0.169105	0.170545	0.0975
1395	82195	Berea_sister	random	1e4	373	20	0.167589	0.169778	0.098	0.15972	0.161035	0.098	0.18001	0.180847	0.098	0.169106	0.170553	0.098
1396	82196	Berea_sister	random	1e4	373	20	0.167592	0.169786	0.0985	0.159721	0.161043	0.0985	0.180012	0.180855	0.0985	0.169108	0.170561	0.0985
1397	82197	Berea_sister	random	1e4	373	20	0.167595	0.169795	0.099	0.159721	0.161051	0.099	0.180014	0.180863	0.099	0.16911	0.17057	0.099
1398	82198	Berea_sister	random	1e4	373	20	0.167598	0.169804	0.0995	0.159722	0.16106	0.0995	0.180017	0.180871	0.0995	0.169112	0.170578	0.0995
1399	82199	Berea_sister	random	1e4	373	20	0.1676	0.169811	0.1	0.159722	0.1634	0.1	0.180021	0.180881	0.1	0.169114	0.171364	0.1
1400	82200	Berea_sister	random	1e4	373	20	0.167602	0.169819	0.1005	0.162003	0.163409	0.1005	0.180036	0.180902	0.1005	0.16988	0.171377	0.1005
1401	82201	Berea_sister	random	1e4	373	20	0.167604	0.169826	0.101	0.162004	0.163417	0.101	0.180043	0.180916	0.101	0.169884	0.171387	0.101
1402	82202	Berea_sister	random	1e4	373	20	0.167606	0.169834	0.1015	0.162004	0.163426	0.1015	0.180044	0.180923	0.1015	0.169885	0.171394	0.1015
1403	82203	Berea_sister	random	1e4	373	20	0.167608	0.169841	0.102	0.162005	0.163435	0.102	0.180045	0.18093	0.102	0.169886	0.171402	0.102
1404	82204	Berea_sister	random	1e4	373	20	0.16761	0.169849	0.1025	0.162006	0.163443	0.1025	0.180046	0.180937	0.1025	0.169887	0.17141	0.1025
1405	82205	Berea_sister	random	1e4	373	20	0.167611	0.169856	0.103	0.162006	0.163452	0.103	0.180047	0.180944	0.103	0.169888	0.171418	0.103
1406	82206	Berea_sister	random	1e4	373	20	0.167613	0.169864	0.1035	0.162007	0.163461	0.1035	0.180048	0.180951	0.1035	0.169889	0.171425	0.1035
1407	82207	Berea_sister	random	1e4	373	20	0.167615	0.169871	0.104	0.162007	0.163469	0.104	0.180049	0.180959	0.104	0.169891	0.171433	0.104
1408	82208	Berea_sister	random	1e4	373	20	0.167617	0.169879	0.1045	0.162008	0.163478	0.1045	0.18005	0.180966	0.1045	0.169892	0.171441	0.1045
1409	82209	Berea_sister	random	1e4	373	20	0.167619	0.169887	0.105	0.162008	0.163487	0.105	0.180051	0.180973	0.105	0.169893	0.171449	0.105
1410	82210	Berea_sister	random	1e4	373	20	0.167621	0.169894	0.1055	0.162009	0.163495	0.1055	0.180052	0.18098	0.1055	0.169894	0.171456	0.1055
1411	82211	Berea_sister	random	1e4	373	20	0.167623	0.169902	0.106	0.16201	0.163504	0.106	0.180053	0.180987	0.106	0.169895	0.171464	0.106
1412	82212	Berea_sister	random	1e4	373	20	0.167624	0.169909	0.1065	0.16201	0.163513	0.1065	0.180054	0.180994	0.1065	0.169896	0.171472	0.1065
1413	82213	Berea_sister	random	1e4	373	20	0.167626	0.169917	0.107	0.162011	0.163521	0.107	0.180058	0.181004	0.107	0.169898	0.171481	0.107
1414	82214	Berea_sister	random	1e4	373	20	0.167628	0.169924	0.1075	0.162011	0.16353	0.1075	0.180058	0.181011	0.1075	0.169899	0.171488	0.1075
1415	82215	Berea_sister	random	1e4	373	20	0.16763	0.169932	0.108	0.162012	0.163539	0.108	0.180059	0.181017	0.108	0.1699	0.171496	0.108
1416	82216	Berea_sister	random	1e4	373	20	0.167632	0.169939	0.1085	0.162013	0.163547	0.1085	0.18006	0.181024	0.1085	0.169901	0.171504	0.1085
1417	82217	Berea_sister	random	1e4	373	20	0.167634	0.169947	0.109	0.162014	0.163556	0.109	0.18006	0.181031	0.109	0.169902	0.171511	0.109
1418	82218	Berea_sister	random	1e4	373	20	0.167636	0.169954	0.1095	0.162014	0.163565	0.1095	0.180061	0.181037	0.1095	0.169903	0.171519	0.1095
1419	82219	Berea_sister	random	1e4	373	20	0.167638	0.169962	0.11	0.162014	0.163573	0.11	0.180061	0.181044	0.11	0.169904	0.171526	0.11
1420	82220	Berea_sister	random	1e4	373	20	0.167639	0.169969	0.1105	0.162014	0.163581	0.1105	0.180062	0.181051	0.1105	0.169905	0.171534	0.1105
1421	82221	Berea_sister	random	1e4	373	20	0.167641	0.169977	0.111	0.162014	0.163589	0.111	0.180062	0.181057	0.111	0.169906	0.171541	0.111
1422	82222	Berea_sister	random	1e4	373	20	0.167643	0.169984	0.1115	0.162014	0.163597	0.1115	0.180063	0.181064	0.1115	0.169907	0.171548	0.1115
1423	82223	Berea_sister	random	1e4	373	20	0.167645	0.169992	0.112	0.162014	0.163605	0.112	0.180063	0.181071	0.112	0.169907	0.171556	0.112
1424	82224	Berea_sister	random	1e4	373	20	0.167647	0.169999	0.1125	0.162014	0.163613	0.1125	0.180064	0.181077	0.1125	0.169908	0.171563	0.1125
1425	82225	Berea_sister	random	1e4	373	20	0.167649	0.170007	0.113	0.162014	0.163621	0.113	0.180065	0.181084	0.113	0.169909	0.171571	0.113
1426	82226	Berea_sister	random	1e4	373	20	0.167651	0.170014	0.1135	0.162014	0.163629	0.1135	0.180065	0.181091	0.1135	0.16991	0.171578	0.1135
1427	82227	Berea_sister	random	1e4	373	20	0.167652	0.170022	0.114	0.162014	0.163637	0.114	0.180066	0.181098	0.114	0.169911	0.171586	0.114
1428	82228	Berea_sister	random	1e4	373	20	0.167654	0.170029	0.1145	0.162014	0.163646	0.1145	0.180067	0.181105	0.1145	0.169912	0.171593	0.1145
1429	82229	Berea_sister	random	1e4	373	20	0.167656	0.170037	0.115	0.162014	0.163654	0.115	0.180068	0.181112	0.115	0.169912	0.171601	0.115
1430	82230	Berea_sister	random	1e4	373	20	0.167658	0.170044	0.1155	0.162014	0.163662	0.1155	0.180068	0.181118	0.1155	0.169913	0.171608	0.1155
1431	82231	Berea_sister	random	1e4	373	20	0.16766	0.170052	0.116	0.162014	0.16367	0.116	0.180069	0.181125	0.116	0.169914	0.171616	0.116
1432	82232	Berea_sister	random	1e4	373	20	0.167662	0.170059	0.1165	0.162014	0.163678	0.1165	0.18007	0.181132	0.1165	0.169915	0.171623	0.1165
1433	82233	Berea_sister	random	1e4	373	20	0.167664	0.170067	0.117	0.162014	0.163686	0.117	0.18007	0.181139	0.117	0.169916	0.171631	0.117
1434	82234	Berea_sister	random	1e4	373	20	0.167666	0.170075	0.1175	0.162014	0.163694	0.1175	0.180071	0.181146	0.1175	0.169917	0.171638	0.1175
1435	82235	Berea_sister	random	1e4	373	20	0.167667	0.170082	0.118	0.162014	0.163702	0.118	0.180072	0.181153	0.118	0.169918	0.171646	0.118
1436	82236	Berea_sister	random	1e4	373	20	0.167669	0.17009	0.1185	0.162014	0.16371	0.1185	0.180073	0.181159	0.1185	0.169919	0.171653	0.1185
1437	82237	Berea_sister	random	1e4	373	20	0.167671	0.170097	0.119	0.162014	0.163718	0.119	0.180073	0.181166	0.119	0.169919	0.171661	0.119
1438	82238	Berea_sister	random	1e4	373	20	0.167673	0.170105	0.1195	0.162014	0.163726	0.1195	0.180074	0.181173	0.1195	0.16992	0.171668	0.1195
1439	82239	Berea_sister	random	1e4	373	20	0.167675	0.170112	0.12	0.162014	0.163735	0.12	0.180075	0.18118	0.12	0.169921	0.171676	0.12
1440	82240	Berea_sister	random	1e4	373	20	0.167677	0.17012	0.1205	0.162014	0.163743	0.1205	0.180076	0.181187	0.1205	0.169922	0.171683	0.1205
1441	82241	Berea_sister	random	1e4	373	20	0.167679	0.170127	0.121	0.162014	0.163751	0.121	0.180076	0.181194	0.121	0.169923	0.171691	0.121
1442	82242	Berea_sister	random	1e4	373	20	0.167681	0.170135	0.1215	0.162014	0.163759	0.1215	0.180077	0.181201	0.1215	0.169924	0.171698	0.1215
1443	82243	Berea_sister	random	1e4	373	20	0.167682	0.170142	0.122	0.162014	0.163767	0.122	0.180078	0.181207	0.122	0.169925	0.171705	0.122
1444	82244	Berea_sister	random	1e4	373	20	0.167684	0.17015	0.1225	0.162014	0.163775	0.1225	0.180078	0.181214	0.1225	0.169925	0.171713	0.1225
1445	82245	Berea_sister	random	1e4	373	20	0.167686	0.170157	0.123	0.162014	0.163783	0.123	0.180079	0.181221	0.123	0.169926	0.17172	0.123
1446	82246	Berea_sister	random	1e4	373	20	0.167688	0.170165	0.1235	0.162014	0.163791	0.1235	0.18008	0.181228	0.1235	0.169927	0.171728	0.1235
1447	82247	Berea_sister	random	1e4	373	20	0.16769	0.170172	0.124	0.162014	0.163799	0.124	0.180081	0.181235	0.124	0.169928	0.171735	0.124
1448	82248	Berea_sister	random	1e4	373	20	0.167692	0.17018	0.1245	0.162014	0.163807	0.1245	0.180081	0.181242	0.1245	0.169929	0.171743	0.1245
1449	82249	Berea_sister	random	1e4	373	20	0.167694	0.170187	0.125	0.162014	0.163815	0.125	0.180082	0.181248	0.125	0.16993	0.17175	0.125
1450	82250	Berea_sister	random	1e4	373	20	0.167695	0.170195	0.1255	0.162014	0.163824	0.1255	0.180083	0.181255	0.1255	0.169931	0.171758	0.1255
1451	82251	Berea_sister	random	1e4	373	20	0.167697	0.170202	0.126	0.162014	0.163832	0.126	0.180083	0.181262	0.126	0.169931	0.171765	0.126
1452	82252	Berea_sister	random	1e4	373	20	0.167703	0.170213	0.1265	0.162014	0.16384	0.1265	0.180084	0.181269	0.1265	0.169933	0.171774	0.1265
1453	82253	Berea_sister	random	1e4	373	20	0.167708	0.170224	0.127	0.162014	0.163848	0.127	0.180085	0.181276	0.127	0.169935	0.171783	0.127
1454	82254	Berea_sister	random	1e4	373	20	0.167713	0.170235	0.1275	0.162014	0.163856	0.1275	0.180086	0.181283	0.1275	0.169937	0.171791	0.1275
1455	82255	Berea_sister	random	1e4	373	20	0.167715	0.170243	0.128	0.162014	0.163864	0.128	0.180086	0.181289	0.128	0.169938	0.171799	0.128
1456	82256	Berea_sister	random	1e4	373	20	0.167718	0.170251	0.1285	0.162014	0.163872	0.1285	0.180087	0.181296	0.1285	0.169939	0.171806	0.1285
1457	82257	Berea_sister	random	1e4	373	20	0.16772	0.170259	0.129	0.162014	0.16388	0.129	0.180088	0.181303	0.129	0.16994	0.171814	0.129
1458	82258	Berea_sister	random	1e4	373	20	0.167722	0.170267	0.1295	0.162014	0.163888	0.1295	0.180089	0.18131	0.1295	0.169941	0.171822	0.1295
1459	82259	Berea_sister	random	1e4	373	20	0.167725	0.170275	0.13	0.162014	0.163896	0.13	0.180089	0.181317	0.13	0.169942	0.171829	0.13
1460	82260	Berea_sister	random	1e4	373	20	0.167727	0.170283	0.1305	0.162014	0.163904	0.1305	0.18009	0.181324	0.1305	0.169943	0.171837	0.1305
1461	82261	Berea_sister	random	1e4	373	20	0.167729	0.170291	0.131	0.162014	0.163913	0.131	0.180091	0.181331	0.131	0.169945	0.171845	0.131
1462	82262	Berea_sister	random	1e4	373	20	0.167732	0.170299	0.1315	0.162014	0.163921	0.1315	0.180091	0.181337	0.1315	0.169946	0.171852	0.1315
1463	82263	Berea_sister	random	1e4	373	20	0.167734	0.170307	0.132	0.162014	0.163929	0.132	0.180092	0.181344	0.132	0.169947	0.17186	0.132
1464	82264	Berea_sister	random	1e4	373	20	0.167736	0.170315	0.1325	0.162014	0.163937	0.1325	0.180093	0.181351	0.1325	0.169948	0.171868	0.1325
1465	82265	Berea_sister	random	1e4	373	20	0.167739	0.170323	0.133	0.162014	0.163945	0.133	0.180094	0.181358	0.133	0.169949	0.171875	0.133
1466	82266	Berea_sister	random	1e4	373	20	0.167741	0.170331	0.1335	0.162014	0.163953	0.1335	0.180094	0.181365	0.1335	0.16995	0.171883	0.1335
1467	82267	Berea_sister	random	1e4	373	20	0.167743	0.170339	0.134	0.162014	0.163961	0.134	0.180095	0.181372	0.134	0.169951	0.17189	0.134
1468	82268	Berea_sister	random	1e4	373	20	0.167746	0.170347	0.1345	0.162014	0.163969	0.1345	0.180096	0.181378	0.1345	0.169952	0.171898	0.1345
1469	82269	Berea_sister	random	1e4	373	20	0.167748	0.170355	0.135	0.162014	0.163977	0.135	0.180096	0.181385	0.135	0.169953	0.171906	0.135
1470	82270	Berea_sister	random	1e4	373	20	0.16775	0.170363	0.1355	0.162014	0.163985	0.1355	0.180097	0.181392	0.1355	0.169954	0.171913	0.1355
1471	82271	Berea_sister	random	1e4	373	20	0.167753	0.170371	0.136	0.162014	0.163993	0.136	0.180098	0.181399	0.136	0.169955	0.171921	0.136
1472	82272	Berea_sister	random	1e4	373	20	0.167755	0.170379	0.1365	0.162014	0.164002	0.1365	0.180099	0.181406	0.1365	0.169956	0.171929	0.1365
1473	82273	Berea_sister	random	1e4	373	20	0.167757	0.170387	0.137	0.162014	0.16401	0.137	0.180099	0.181413	0.137	0.169957	0.171936	0.137
1474	82274	Berea_sister	random	1e4	373	20	0.16776	0.170395	0.1375	0.162014	0.164018	0.1375	0.1801	0.181419	0.1375	0.169958	0.171944	0.1375
1475	82275	Berea_sister	random	1e4	373	20	0.167762	0.170403	0.138	0.162014	0.164026	0.138	0.180101	0.181426	0.138	0.169959	0.171952	0.138
1476	82276	Berea_sister	random	1e4	373	20	0.167764	0.170411	0.1385	0.162014	0.164034	0.1385	0.180102	0.181433	0.1385	0.16996	0.171959	0.1385
1477	82277	Berea_sister	random	1e4	373	20	0.167767	0.170419	0.139	0.162014	0.164042	0.139	0.180102	0.18144	0.139	0.169961	0.171967	0.139
1478	82278	Berea_sister	random	1e4	373	20	0.167769	0.170426	0.1395	0.162014	0.16405	0.1395	0.180103	0.181447	0.1395	0.169962	0.171974	0.1395
1479	82279	Berea_sister	random	1e4	373	20	0.167771	0.170434	0.14	0.162014	0.164058	0.14	0.180104	0.181454	0.14	0.169963	0.171982	0.14
1480	82280	Berea_sister	random	1e4	373	20	0.167774	0.170442	0.1405	0.162014	0.164066	0.1405	0.180104	0.181461	0.1405	0.169964	0.17199	0.1405
1481	82281	Berea_sister	random	1e4	373	20	0.167776	0.17045	0.141	0.162014	0.164074	0.141	0.180105	0.181467	0.141	0.169965	0.171997	0.141
1482	82282	Berea_sister	random	1e4	373	20	0.167778	0.170458	0.1415	0.162014	0.164082	0.1415	0.180106	0.181474	0.1415	0.169966	0.172005	0.1415
1483	82283	Berea_sister	random	1e4	373	20	0.167781	0.170466	0.142	0.162014	0.164091	0.142	0.180107	0.181481	0.142	0.169967	0.172013	0.142
1484	82284	Berea_sister	random	1e4	373	20	0.167783	0.170474	0.1425	0.162014	0.164099	0.1425	0.180107	0.181488	0.1425	0.169968	0.17202	0.1425
1485	82285	Berea_sister	random	1e4	373	20	0.167785	0.170482	0.143	0.162014	0.164107	0.143	0.180108	0.181495	0.143	0.169969	0.172028	0.143
1486	82286	Berea_sister	random	1e4	373	20	0.167788	0.17049	0.1435	0.162014	0.164115	0.1435	0.180109	0.181502	0.1435	0.16997	0.172036	0.1435
1487	82287	Berea_sister	random	1e4	373	20	0.16779	0.170498	0.144	0.162014	0.164123	0.144	0.180109	0.181508	0.144	0.169971	0.172043	0.144
1488	82288	Berea_sister	random	1e4	373	20	0.167792	0.170506	0.1445	0.162014	0.164131	0.1445	0.18011	0.181515	0.1445	0.169972	0.172051	0.1445
1489	82289	Berea_sister	random	1e4	373	20	0.167795	0.170514	0.145	0.162014	0.164139	0.145	0.180111	0.181522	0.145	0.169973	0.172058	0.145
1490	82290	Berea_sister	random	1e4	373	20	0.1678	0.170526	0.1455	0.162014	0.164147	0.1455	0.180112	0.181529	0.1455	0.169975	0.172067	0.1455
1491	82291	Berea_sister	random	1e4	373	20	0.167808	0.170539	0.146	0.162014	0.164155	0.146	0.180112	0.181536	0.146	0.169978	0.172077	0.146
1492	82292	Berea_sister	random	1e4	373	20	0.167809	0.170547	0.1465	0.162014	0.164163	0.1465	0.180113	0.181543	0.1465	0.169979	0.172084	0.1465
1493	82293	Berea_sister	random	1e4	373	20	0.167811	0.170555	0.147	0.162014	0.164171	0.147	0.180114	0.181549	0.147	0.16998	0.172092	0.147
1494	82294	Berea_sister	random	1e4	373	20	0.167813	0.170562	0.1475	0.162014	0.16418	0.1475	0.180115	0.181556	0.1475	0.16998	0.172099	0.1475
1495	82295	Berea_sister	random	1e4	373	20	0.167815	0.17057	0.148	0.162014	0.164188	0.148	0.180115	0.181563	0.148	0.169981	0.172107	0.148
1496	82296	Berea_sister	random	1e4	373	20	0.167817	0.170578	0.1485	0.162014	0.164196	0.1485	0.180116	0.18157	0.1485	0.169982	0.172115	0.1485
1497	82297	Berea_sister	random	1e4	373	20	0.167819	0.170586	0.149	0.162014	0.164204	0.149	0.180117	0.181577	0.149	0.169983	0.172122	0.149
1498	82298	Berea_sister	random	1e4	373	20	0.167821	0.170593	0.1495	0.162014	0.164212	0.1495	0.180117	0.181584	0.1495	0.169984	0.17213	0.1495
1499	82299	Berea_sister	random	1e4	373	20	0.167823	0.170601	0.15	0.162014	0.16422	0.15	0.180118	0.18159	0.15	0.169985	0.172137	0.15
1500	82300	Berea_sister	random	1e4	373	20	0.167825	0.170609	0.1505	0.162014	0.164228	0.1505	0.180119	0.181597	0.1505	0.169986	0.172145	0.1505
1501	82301	Berea_sister	random	1e4	373	20	0.167827	0.170617	0.151	0.162014	0.164236	0.151	0.18012	0.181604	0.151	0.169987	0.172152	0.151
1502	82302	Berea_sister	random	1e4	373	20	0.167829	0.170625	0.1515	0.162014	0.164244	0.1515	0.180122	0.181613	0.1515	0.169988	0.172161	0.1515
1503	82303	Berea_sister	random	1e4	373	20	0.167831	0.170632	0.152	0.162014	0.164252	0.152	0.180125	0.181622	0.152	0.16999	0.172169	0.152
1504	82304	Berea_sister	random	1e4	373	20	0.167833	0.17064	0.1525	0.162014	0.16426	0.1525	0.180127	0.18163	0.1525	0.169991	0.172177	0.1525
1505	82305	Berea_sister	random	1e4	373	20	0.167835	0.170648	0.153	0.162014	0.164269	0.153	0.180128	0.181637	0.153	0.169992	0.172185	0.153
1506	82306	Berea_sister	random	1e4	373	20	0.167836	0.170656	0.1535	0.162014	0.164277	0.1535	0.180129	0.181644	0.1535	0.169993	0.172192	0.1535
1507	82307	Berea_sister	random	1e4	373	20	0.167838	0.170664	0.154	0.162014	0.164285	0.154	0.18013	0.181652	0.154	0.169994	0.1722	0.154
1508	82308	Berea_sister	random	1e4	373	20	0.16784	0.170671	0.1545	0.162014	0.164293	0.1545	0.180131	0.181659	0.1545	0.169995	0.172208	0.1545
1509	82309	Berea_sister	random	1e4	373	20	0.167842	0.170679	0.155	0.162014	0.164301	0.155	0.180133	0.181666	0.155	0.169996	0.172215	0.155
1510	82310	Berea_sister	random	1e4	373	20	0.167844	0.170687	0.1555	0.162014	0.164309	0.1555	0.180134	0.181673	0.1555	0.169997	0.172223	0.1555
1511	82311	Berea_sister	random	1e4	373	20	0.167846	0.170695	0.156	0.162014	0.164317	0.156	0.180135	0.181681	0.156	0.169998	0.172231	0.156
1512	82312	Berea_sister	random	1e4	373	20	0.167848	0.170703	0.1565	0.162014	0.164325	0.1565	0.180136	0.181688	0.1565	0.169999	0.172239	0.1565
1513	82313	Berea_sister	random	1e4	373	20	0.16785	0.17071	0.157	0.162014	0.164333	0.157	0.180137	0.181695	0.157	0.17	0.172246	0.157
1514	82314	Berea_sister	random	1e4	373	20	0.167852	0.170718	0.1575	0.162014	0.164341	0.1575	0.180138	0.181702	0.1575	0.170001	0.172254	0.1575
1515	82315	Berea_sister	random	1e4	373	20	0.167854	0.170726	0.158	0.162014	0.164349	0.158	0.180139	0.181709	0.158	0.170002	0.172262	0.158
1516	82316	Berea_sister	random	1e4	373	20	0.167856	0.170734	0.1585	0.162014	0.164358	0.1585	0.18014	0.181717	0.1585	0.170003	0.172269	0.1585
1517	82317	Berea_sister	random	1e4	373	20	0.167858	0.170742	0.159	0.162014	0.164366	0.159	0.180141	0.181724	0.159	0.170004	0.172277	0.159
1518	82318	Berea_sister	random	1e4	373	20	0.16786	0.170749	0.1595	0.162014	0.164374	0.1595	0.180143	0.181731	0.1595	0.170005	0.172285	0.1595
1519	82319	Berea_sister	random	1e4	373	20	0.167861	0.170757	0.16	0.162014	0.164382	0.16	0.180144	0.181738	0.16	0.170006	0.172293	0.16
1520	82320	Berea_sister	random	1e4	373	20	0.167863	0.170765	0.1605	0.162014	0.16439	0.1605	0.180145	0.181746	0.1605	0.170007	0.1723	0.1605
1521	82321	Berea_sister	random	1e4	373	20	0.167865	0.170773	0.161	0.162014	0.164398	0.161	0.180146	0.181753	0.161	0.170008	0.172308	0.161
1522	82322	Berea_sister	random	1e4	373	20	0.167867	0.170781	0.1615	0.162014	0.164406	0.1615	0.180147	0.18176	0.1615	0.170009	0.172316	0.1615
1523	82323	Berea_sister	random	1e4	373	20	0.167869	0.170788	0.162	0.162014	0.164414	0.162	0.180148	0.181767	0.162	0.17001	0.172323	0.162
1524	82324	Berea_sister	random	1e4	373	20	0.167871	0.170796	0.1625	0.162014	0.164422	0.1625	0.180149	0.181774	0.1625	0.170011	0.172331	0.1625
1525	82325	Berea_sister	random	1e4	373	20	0.167873	0.170804	0.163	0.162014	0.16443	0.163	0.18015	0.181781	0.163	0.170012	0.172339	0.163
1526	82326	Berea_sister	random	1e4	373	20	0.167875	0.170812	0.1635	0.162014	0.164439	0.1635	0.180151	0.181788	0.1635	0.170013	0.172346	0.1635
1527	82327	Berea_sister	random	1e4	373	20	0.167877	0.17082	0.164	0.162014	0.164447	0.164	0.180151	0.181795	0.164	0.170014	0.172354	0.164
1528	82328	Berea_sister	random	1e4	373	20	0.167879	0.170827	0.1645	0.162014	0.164455	0.1645	0.180152	0.181802	0.1645	0.170015	0.172361	0.1645
1529	82329	Berea_sister	random	1e4	373	20	0.167881	0.170835	0.165	0.162014	0.164463	0.165	0.180153	0.181809	0.165	0.170016	0.172369	0.165
1530	82330	Berea_sister	random	1e4	373	20	0.167883	0.170843	0.1655	0.162014	0.164471	0.1655	0.180154	0.181816	0.1655	0.170017	0.172377	0.1655
1531	82331	Berea_sister	random	1e4	373	20	0.167914	0.170881	0.166	0.162014	0.164479	0.166	0.180155	0.181823	0.166	0.170028	0.172394	0.166
1532	82332	Berea_sister	random	1e4	373	20	0.167947	0.170919	0.1665	0.162014	0.164487	0.1665	0.180156	0.18183	0.1665	0.170039	0.172412	0.1665
1533	82333	Berea_sister	random	1e4	373	20	0.167947	0.170926	0.167	0.162014	0.164495	0.167	0.180156	0.181837	0.167	0.170039	0.172419	0.167
1534	82334	Berea_sister	random	1e4	373	20	0.167948	0.170933	0.1675	0.162014	0.164503	0.1675	0.180157	0.181844	0.1675	0.170039	0.172427	0.1675
1535	82335	Berea_sister	random	1e4	373	20	0.167948	0.170939	0.168	0.162014	0.164511	0.168	0.180161	0.181854	0.168	0.170041	0.172435	0.168
1536	82336	Berea_sister	random	1e4	373	20	0.167948	0.170946	0.1685	0.162014	0.164519	0.1685	0.180167	0.181866	0.1685	0.170043	0.172444	0.1685
1537	82337	Berea_sister	random	1e4	373	20	0.167949	0.170953	0.169	0.162014	0.164528	0.169	0.180171	0.181876	0.169	0.170045	0.172452	0.169
1538	82338	Berea_sister	random	1e4	373	20	0.167949	0.170959	0.1695	0.162014	0.164536	0.1695	0.180175	0.181886	0.1695	0.170046	0.17246	0.1695
1539	82339	Berea_sister	random	1e4	373	20	0.16795	0.170966	0.17	0.162014	0.164544	0.17	0.180178	0.181895	0.17	0.170047	0.172468	0.17
1540	82340	Berea_sister	random	1e4	373	20	0.16795	0.170972	0.1705	0.162014	0.164552	0.1705	0.18018	0.181903	0.1705	0.170048	0.172476	0.1705
1541	82341	Berea_sister	random	1e4	373	20	0.16795	0.170979	0.171	0.162014	0.16456	0.171	0.180182	0.181912	0.171	0.170049	0.172484	0.171
1542	82342	Berea_sister	random	1e4	373	20	0.167951	0.170986	0.1715	0.162014	0.164568	0.1715	0.180184	0.18192	0.1715	0.17005	0.172491	0.1715
1543	82343	Berea_sister	random	1e4	373	20	0.167951	0.170992	0.172	0.162014	0.164576	0.172	0.180187	0.181928	0.172	0.170051	0.172499	0.172
1544	82344	Berea_sister	random	1e4	373	20	0.167952	0.170999	0.1725	0.162014	0.164584	0.1725	0.180189	0.181937	0.1725	0.170051	0.172507	0.1725
1545	82345	Berea_sister	random	1e4	373	20	0.167952	0.171006	0.173	0.162014	0.164592	0.173	0.180191	0.181945	0.173	0.170052	0.172514	0.173
1546	82346	Berea_sister	random	1e4	373	20	0.167952	0.171012	0.1735	0.162014	0.1646	0.1735	0.180194	0.181954	0.1735	0.170053	0.172522	0.1735
1547	82347	Berea_sister	random	1e4	373	20	0.167953	0.171019	0.174	0.162014	0.164608	0.174	0.180196	0.181962	0.174	0.170054	0.17253	0.174
1548	82348	Berea_sister	random	1e4	373	20	0.167953	0.171026	0.1745	0.162014	0.164617	0.1745	0.180199	0.181971	0.1745	0.170055	0.172538	0.1745
1549	82349	Berea_sister	random	1e4	373	20	0.167954	0.171032	0.175	0.162014	0.164625	0.175	0.180202	0.181979	0.175	0.170056	0.172545	0.175
1550	82350	Berea_sister	random	1e4	373	20	0.167954	0.171039	0.1755	0.162014	0.164633	0.1755	0.180204	0.181988	0.1755	0.170057	0.172553	0.1755
1551	82351	Berea_sister	random	1e4	373	20	0.167955	0.171046	0.176	0.162014	0.164641	0.176	0.180207	0.181996	0.176	0.170058	0.172561	0.176
1552	82352	Berea_sister	random	1e4	373	20	0.167955	0.171052	0.1765	0.162014	0.164649	0.1765	0.180209	0.182005	0.1765	0.170059	0.172569	0.1765
1553	82353	Berea_sister	random	1e4	373	20	0.167956	0.171059	0.177	0.162014	0.164657	0.177	0.180212	0.182013	0.177	0.17006	0.172577	0.177
1554	82354	Berea_sister	random	1e4	373	20	0.167956	0.171066	0.1775	0.162014	0.164665	0.1775	0.180214	0.182022	0.1775	0.170061	0.172584	0.1775
1555	82355	Berea_sister	random	1e4	373	20	0.167957	0.171073	0.178	0.162014	0.164673	0.178	0.180217	0.18203	0.178	0.170062	0.172592	0.178
1556	82356	Berea_sister	random	1e4	373	20	0.167957	0.17108	0.1785	0.162014	0.164681	0.1785	0.18022	0.182039	0.1785	0.170064	0.1726	0.1785
1557	82357	Berea_sister	random	1e4	373	20	0.167958	0.171087	0.179	0.162014	0.164689	0.179	0.180222	0.182048	0.179	0.170065	0.172608	0.179
1558	82358	Berea_sister	random	1e4	373	20	0.167959	0.171093	0.1795	0.162014	0.164697	0.1795	0.180225	0.182056	0.1795	0.170066	0.172616	0.1795
1559	82359	Berea_sister	random	1e4	373	20	0.167959	0.1711	0.18	0.162014	0.164706	0.18	0.180227	0.182065	0.18	0.170067	0.172623	0.18
1560	82360	Berea_sister	random	1e4	373	20	0.16796	0.171107	0.1805	0.162014	0.164714	0.1805	0.180231	0.182074	0.1805	0.170068	0.172632	0.1805
1561	82361	Berea_sister	random	1e4	373	20	0.16796	0.171114	0.181	0.162014	0.164722	0.181	0.180238	0.182087	0.181	0.170071	0.172641	0.181
1562	82362	Berea_sister	random	1e4	373	20	0.167961	0.171121	0.1815	0.162014	0.16473	0.1815	0.180241	0.182097	0.1815	0.170072	0.172649	0.1815
1563	82363	Berea_sister	random	1e4	373	20	0.167962	0.171127	0.182	0.162014	0.164738	0.182	0.180241	0.182103	0.182	0.170072	0.172656	0.182
1564	82364	Berea_sister	random	1e4	373	20	0.167962	0.171134	0.1825	0.162014	0.164746	0.1825	0.180242	0.18211	0.1825	0.170072	0.172663	0.1825
1565	82365	Berea_sister	random	1e4	373	20	0.167963	0.171141	0.183	0.162014	0.164754	0.183	0.180242	0.182117	0.183	0.170073	0.172671	0.183
1566	82366	Berea_sister	random	1e4	373	20	0.167963	0.171148	0.1835	0.162014	0.164762	0.1835	0.180243	0.182124	0.1835	0.170073	0.172678	0.1835
1567	82367	Berea_sister	random	1e4	373	20	0.167964	0.171155	0.184	0.162014	0.16477	0.184	0.180243	0.18213	0.184	0.170073	0.172685	0.184
1568	82368	Berea_sister	random	1e4	373	20	0.167964	0.171162	0.1845	0.162014	0.164778	0.1845	0.180243	0.182137	0.1845	0.170074	0.172692	0.1845
1569	82369	Berea_sister	random	1e4	373	20	0.167965	0.171168	0.185	0.162014	0.164786	0.185	0.180244	0.182144	0.185	0.170074	0.1727	0.185
1570	82370	Berea_sister	random	1e4	373	20	0.167966	0.171175	0.1855	0.162014	0.164795	0.1855	0.180244	0.182151	0.1855	0.170074	0.172707	0.1855
1571	82371	Berea_sister	random	1e4	373	20	0.167966	0.171182	0.186	0.162014	0.164803	0.186	0.180244	0.182158	0.186	0.170075	0.172714	0.186
1572	82372	Berea_sister	random	1e4	373	20	0.167967	0.171189	0.1865	0.162014	0.164811	0.1865	0.180245	0.182164	0.1865	0.170075	0.172721	0.1865
1573	82373	Berea_sister	random	1e4	373	20	0.167967	0.171196	0.187	0.162014	0.164819	0.187	0.180245	0.182171	0.187	0.170075	0.172729	0.187
1574	82374	Berea_sister	random	1e4	373	20	0.167968	0.171202	0.1875	0.162014	0.164827	0.1875	0.180245	0.182178	0.1875	0.170075	0.172736	0.1875
1575	82375	Berea_sister	random	1e4	373	20	0.167969	0.171209	0.188	0.162014	0.164835	0.188	0.180245	0.182184	0.188	0.170076	0.172743	0.188
1576	82376	Berea_sister	random	1e4	373	20	0.167969	0.171216	0.1885	0.162014	0.164843	0.1885	0.180245	0.182191	0.1885	0.170076	0.17275	0.1885
1577	82377	Berea_sister	random	1e4	373	20	0.16797	0.171223	0.189	0.162014	0.164851	0.189	0.180245	0.182198	0.189	0.170076	0.172757	0.189
1578	82378	Berea_sister	random	1e4	373	20	0.16797	0.17123	0.1895	0.162014	0.164859	0.1895	0.180245	0.182204	0.1895	0.170076	0.172764	0.1895
1579	82379	Berea_sister	random	1e4	373	20	0.167971	0.171237	0.19	0.162014	0.164867	0.19	0.180245	0.182211	0.19	0.170076	0.172772	0.19
1580	82380	Berea_sister	random	1e4	373	20	0.167971	0.171243	0.1905	0.162014	0.164875	0.1905	0.180245	0.182218	0.1905	0.170077	0.172779	0.1905
1581	82381	Berea_sister	random	1e4	373	20	0.167972	0.17125	0.191	0.162014	0.164884	0.191	0.180245	0.182224	0.191	0.170077	0.172786	0.191
1582	82382	Berea_sister	random	1e4	373	20	0.167973	0.171257	0.1915	0.162014	0.164892	0.1915	0.180245	0.182231	0.1915	0.170077	0.172793	0.1915
1583	82383	Berea_sister	random	1e4	373	20	0.167973	0.171264	0.192	0.162014	0.1649	0.192	0.180245	0.182238	0.192	0.170077	0.1728	0.192
1584	82384	Berea_sister	random	1e4	373	20	0.167974	0.171271	0.1925	0.162014	0.164908	0.1925	0.180245	0.182244	0.1925	0.170077	0.172808	0.1925
1585	82385	Berea_sister	random	1e4	373	20	0.167974	0.171277	0.193	0.162014	0.164916	0.193	0.180245	0.182251	0.193	0.170078	0.172815	0.193
1586	82386	Berea_sister	random	1e4	373	20	0.167975	0.171284	0.1935	0.162014	0.164924	0.1935	0.180245	0.182257	0.1935	0.170078	0.172822	0.1935
1587	82387	Berea_sister	random	1e4	373	20	0.167976	0.171291	0.194	0.162014	0.164932	0.194	0.180245	0.182264	0.194	0.170078	0.172829	0.194
1588	82388	Berea_sister	random	1e4	373	20	0.167976	0.171298	0.1945	0.162014	0.16494	0.1945	0.180245	0.182271	0.1945	0.170078	0.172836	0.1945
1589	82389	Berea_sister	random	1e4	373	20	0.167977	0.171305	0.195	0.162014	0.164948	0.195	0.180245	0.182277	0.195	0.170078	0.172843	0.195
1590	82390	Berea_sister	random	1e4	373	20	0.167977	0.171312	0.1955	0.162014	0.164956	0.1955	0.180245	0.182284	0.1955	0.170079	0.172851	0.1955
1591	82391	Berea_sister	random	1e4	373	20	0.167978	0.171318	0.196	0.162014	0.164964	0.196	0.180245	0.182291	0.196	0.170079	0.172858	0.196
1592	82392	Berea_sister	random	1e4	373	20	0.167979	0.171325	0.1965	0.162014	0.164973	0.1965	0.180245	0.182297	0.1965	0.170079	0.172865	0.1965
1593	82393	Berea_sister	random	1e4	373	20	0.167979	0.171332	0.197	0.162014	0.164981	0.197	0.180245	0.182304	0.197	0.170079	0.172872	0.197
1594	82394	Berea_sister	random	1e4	373	20	0.16798	0.171339	0.1975	0.162014	0.164989	0.1975	0.180245	0.182311	0.1975	0.170079	0.172879	0.1975
1595	82395	Berea_sister	random	1e4	373	20	0.167981	0.171346	0.198	0.162014	0.164997	0.198	0.180245	0.182317	0.198	0.17008	0.172887	0.198
1596	82396	Berea_sister	random	1e4	373	20	0.167982	0.171354	0.1985	0.162014	0.165005	0.1985	0.180245	0.182324	0.1985	0.17008	0.172894	0.1985
1597	82397	Berea_sister	random	1e4	373	20	0.167983	0.171361	0.199	0.162014	0.165013	0.199	0.180245	0.182331	0.199	0.17008	0.172902	0.199
1598	82398	Berea_sister	random	1e4	373	20	0.167984	0.171368	0.1995	0.162014	0.165021	0.1995	0.180245	0.182337	0.1995	0.170081	0.172909	0.1995
1599	82399	Berea_sister	random	1e4	373	20	0.167985		0	0.162014		0	0.180245		0	0.170081		0
1600	18800	Berea_sister	random	1e4	323	40	0.00666012	0.00666012	0.0005	0.00673084	0.00673084	0.0005	0.00657991	0.00657879	0.0005	0.00665696	0.00665659	0.0005
1601	18801	Berea_sister	random	1e4	323	40	0.0115978	0.0115978	0.001	0.0117872	0.0117872	0.001	0.0114911	0.0114911	0.001	0.0116254	0.0116254	0.001
1602	18802	Berea_sister	random	1e4	323	40	0.0159254	0.0158736	0.0015	0.0162829	0.0162829	0.0015	0.0156961	0.0156961	0.0015	0.0159681	0.0159509	0.0015
1603	18803	Berea_sister	random	1e4	323	40	0.0198769	0.0198769	0.002	0.0204672	0.0203885	0.002	0.0195134	0.0195134	0.002	0.0199525	0.0199262	0.002
1604	18804	Berea_sister	random	1e4	323	40	0.0237697	0.0238445	0.0025	0.024306	0.024306	0.0025	0.0232149	0.0233228	0.0025	0.0237635	0.0238244	0.0025
1605	18805	Berea_sister	random	1e4	323	40	0.027549	0.0277339	0.003	0.0281103	0.0281301	0.003	0.0270213	0.0270213	0.003	0.0275602	0.0276284	0.003
1606	18806	Berea_sister	random	1e4	323	40	0.0313417	0.0313417	0.0035	0.0319427	0.0319824	0.0035	0.0304853	0.0304853	0.0035	0.0312566	0.0312698	0.0035
1607	18807	Berea_sister	random	1e4	323	40	0.0348646	0.0348646	0.004	0.0357413	0.0357811	0.004	0.0340757	0.0340757	0.004	0.0348939	0.0349071	0.004
1608	18808	Berea_sister	random	1e4	323	40	0.0383935	0.0383935	0.0045	0.0393747	0.0393131	0.0045	0.0375371	0.0375371	0.0045	0.0384351	0.0384145	0.0045
1609	18809	Berea_sister	random	1e4	323	40	0.0419381	0.0419381	0.005	0.0432212	0.0432618	0.005	0.0409611	0.0409913	0.005	0.0420401	0.0420637	0.005
1610	18810	Berea_sister	random	1e4	323	40	0.0453892	0.0453929	0.0055	0.0472278	0.0474532	0.0055	0.0445565	0.0446169	0.0055	0.0457245	0.045821	0.0055
1611	18811	Berea_sister	random	1e4	323	40	0.0487995	0.0488153	0.006	0.0512241	0.0512655	0.006	0.0481869	0.0483447	0.006	0.0494035	0.0494751	0.006
1612	18812	Berea_sister	random	1e4	323	40	0.0521624	0.0520456	0.0065	0.0550313	0.0552041	0.0065	0.0524716	0.0525503	0.0065	0.0532218	0.0532667	0.0065
1613	18813	Berea_sister	random	1e4	323	40	0.05526	0.0552046	0.007	0.0586828	0.0590308	0.007	0.0563137	0.0563782	0.007	0.0567522	0.0568712	0.007
1614	18814	Berea_sister	random	1e4	323	40	0.0583932	0.0584593	0.0075	0.0625878	0.062632	0.0075	0.0599639	0.0600283	0.0075	0.060315	0.0603732	0.0075
1615	18815	Berea_sister	random	1e4	323	40	0.0616065	0.0616726	0.008	0.0659749	0.0660192	0.008	0.063543	0.0636075	0.008	0.0637082	0.0637664	0.008
1616	18816	Berea_sister	random	1e4	323	40	0.0650973	0.0651984	0.0085	0.0692221	0.0686437	0.0085	0.066905	0.0669694	0.0085	0.0670748	0.0669371	0.0085
1617	18817	Berea_sister	random	1e4	323	40	0.0685942	0.0687391	0.009	0.0719611	0.0720074	0.009	0.070141	0.0700628	0.009	0.0702321	0.0702698	0.009
1618	18818	Berea_sister	random	1e4	323	40	0.0718661	0.0720198	0.0095	0.0755724	0.0756188	0.0095	0.0734694	0.0735516	0.0095	0.0736359	0.07373	0.0095
1619	18819	Berea_sister	random	1e4	323	40	0.0753286	0.0754824	0.01	0.0787989	0.0796157	0.01	0.0769784	0.0773554	0.01	0.0770353	0.0774845	0.01
1620	18820	Berea_sister	random	1e4	323	40	0.0791599	0.0793138	0.0105	0.0828147	0.0834377	0.0105	0.0805839	0.0807529	0.0105	0.0808528	0.0811681	0.0105
1621	18821	Berea_sister	random	1e4	323	40	0.0825966	0.0827505	0.011	0.0868664	0.086935	0.011	0.0843943	0.0845963	0.011	0.0846191	0.0847606	0.011
1622	18822	Berea_sister	random	1e4	323	40	0.086125	0.086279	0.0115	0.089954	0.0897722	0.0115	0.088432	0.088651	0.0115	0.0881703	0.0882341	0.0115
1623	18823	Berea_sister	random	1e4	323	40	0.0897752	0.0900832	0.012	0.0926928	0.092848	0.012	0.0924556	0.0926747	0.012	0.0916412	0.0918686	0.012
1624	18824	Berea_sister	random	1e4	323	40	0.0935831	0.0938217	0.0125	0.0957863	0.0960123	0.0125	0.0963411	0.0965602	0.0125	0.0952368	0.0954647	0.0125
1625	18825	Berea_sister	random	1e4	323	40	0.0968687	0.097176	0.013	0.0993334	0.0995594	0.013	0.100139	0.100359	0.013	0.0987805	0.0990313	0.013
1626	18826	Berea_sister	random	1e4	323	40	0.0998887	0.0993511	0.0135	0.102711	0.102937	0.0135	0.104077	0.104296	0.0135	0.102226	0.102195	0.0135
1627	18827	Berea_sister	random	1e4	323	40	0.102244	0.102584	0.014	0.105697	0.105923	0.014	0.107007	0.107226	0.014	0.104982	0.105244	0.014
1628	18828	Berea_sister	random	1e4	323	40	0.105692	0.106054	0.0145	0.108764	0.10899	0.0145	0.109872	0.110091	0.0145	0.108109	0.108379	0.0145
1629	18829	Berea_sister	random	1e4	323	40	0.10891	0.109295	0.015	0.11161	0.111836	0.015	0.112579	0.112798	0.015	0.111033	0.11131	0.015
1630	18830	Berea_sister	random	1e4	323	40	0.112146	0.112531	0.0155	0.114363	0.114589	0.0155	0.115434	0.116978	0.0155	0.113981	0.114699	0.0155
1631	18831	Berea_sister	random	1e4	323	40	0.11521	0.115601	0.016	0.116771	0.117303	0.016	0.119569	0.119834	0.016	0.117183	0.117579	0.016
1632	18832	Berea_sister	random	1e4	323	40	0.118147	0.118553	0.0165	0.11942	0.119528	0.0165	0.122242	0.12378	0.0165	0.119936	0.12062	0.0165
1633	18833	Berea_sister	random	1e4	323	40	0.12117	0.121583	0.017	0.121729	0.123384	0.017	0.125997	0.126281	0.017	0.122965	0.123749	0.017
1634	18834	Berea_sister	random	1e4	323	40	0.124173	0.124736	0.0175	0.125743	0.125746	0.0175	0.128372	0.129156	0.0175	0.126096	0.126546	0.0175
1635	18835	Berea_sister	random	1e4	323	40	0.127444	0.127868	0.018	0.127616	0.127778	0.018	0.131445	0.131767	0.018	0.128835	0.129138	0.018
1636	18836	Berea_sister	random	1e4	323	40	0.13002	0.131863	0.0185	0.129448	0.129627	0.0185	0.133971	0.134328	0.0185	0.131146	0.131939	0.0185
1637	18837	Berea_sister	random	1e4	323	40	0.133849	0.134312	0.019	0.13179	0.132889	0.019	0.136263	0.132849	0.019	0.133967	0.13335	0.019
1638	18838	Berea_sister	random	1e4	323	40	0.136146	0.136633	0.0195	0.134703	0.135611	0.0195	0.134733	0.135112	0.0195	0.135194	0.135785	0.0195
1639	18839	Berea_sister	random	1e4	323	40	0.139076	0.140752	0.02	0.137326	0.13852	0.02	0.136759	0.137137	0.02	0.137721	0.138803	0.02
1640	18840	Berea_sister	random	1e4	323	40	0.142596	0.143102	0.0205	0.140298	0.139329	0.0205	0.138727	0.13911	0.0205	0.14054	0.140514	0.0205
1641	18841	Berea_sister	random	1e4	323	40	0.14512	0.145627	0.021	0.140742	0.140949	0.021	0.140574	0.140968	0.021	0.142145	0.142515	0.021
1642	18842	Berea_sister	random	1e4	323	40	0.147653	0.148162	0.0215	0.142222	0.142429	0.0215	0.14227	0.142671	0.0215	0.144048	0.144421	0.0215
1643	18843	Berea_sister	random	1e4	323	40	0.149835	0.150074	0.022	0.144049	0.144257	0.022	0.14401	0.144411	0.022	0.145965	0.146247	0.022
1644	18844	Berea_sister	random	1e4	323	40	0.151589	0.15213	0.0225	0.145874	0.146082	0.0225	0.146245	0.14665	0.0225	0.147903	0.148287	0.0225
1645	18845	Berea_sister	random	1e4	323	40	0.153712	0.1543	0.023	0.147575	0.147789	0.023	0.147923	0.14598	0.023	0.149737	0.149356	0.023
1646	18846	Berea_sister	random	1e4	323	40	0.155808	0.156424	0.0235	0.14901	0.147194	0.0235	0.1471	0.147481	0.0235	0.150639	0.150366	0.0235
1647	18847	Berea_sister	random	1e4	323	40	0.157833	0.158449	0.024	0.148208	0.148437	0.024	0.148862	0.149355	0.024	0.151634	0.15208	0.024
1648	18848	Berea_sister	random	1e4	323	40	0.159842	0.162469	0.0245	0.149454	0.149684	0.0245	0.150603	0.151209	0.0245	0.1533	0.154454	0.0245
1649	18849	Berea_sister	random	1e4	323	40	0.164282	0.164915	0.025	0.15064	0.150869	0.025	0.152316	0.152922	0.025	0.155746	0.156236	0.025
1650	18850	Berea_sister	random	1e4	323	40	0.166455	0.167089	0.0255	0.151719	0.15205	0.0255	0.154052	0.154658	0.0255	0.157409	0.157932	0.0255
1651	18851	Berea_sister	random	1e4	323	40	0.168169	0.169941	0.026	0.152874	0.153307	0.026	0.155727	0.156333	0.026	0.158923	0.159861	0.026
1652	18852	Berea_sister	random	1e4	323	40	0.170876	0.171539	0.0265	0.154294	0.154728	0.0265	0.157685	0.158291	0.0265	0.160952	0.161519	0.0265
1653	18853	Berea_sister	random	1e4	323	40	0.172695	0.173358	0.027	0.155452	0.155886	0.027	0.159082	0.159688	0.027	0.162409	0.162977	0.027
1654	18854	Berea_sister	random	1e4	323	40	0.174145	0.174808	0.0275	0.156582	0.157016	0.0275	0.160453	0.157601	0.0275	0.163727	0.163142	0.0275
1655	18855	Berea_sister	random	1e4	323	40	0.175187	0.17585	0.028	0.157674	0.158109	0.028	0.158157	0.158718	0.028	0.163673	0.164226	0.028
1656	18856	Berea_sister	random	1e4	323	40	0.176136	0.176799	0.0285	0.158678	0.159114	0.0285	0.159165	0.160196	0.0285	0.16466	0.16537	0.0285
1657	18857	Berea_sister	random	1e4	323	40	0.177049	0.177712	0.029	0.159645	0.160081	0.029	0.160679	0.161375	0.029	0.165791	0.166389	0.029
1658	18858	Berea_sister	random	1e4	323	40	0.177992	0.178657	0.0295	0.160585	0.162843	0.0295	0.161734	0.162435	0.0295	0.16677	0.167979	0.0295
1659	18859	Berea_sister	random	1e4	323	40	0.178947	0.179615	0.03	0.163504	0.163758	0.03	0.162872	0.163574	0.03	0.168441	0.168982	0.03
1660	18860	Berea_sister	random	1e4	323	40	0.179982	0.180652	0.0305	0.164262	0.164517	0.0305	0.163973	0.16468	0.0305	0.169406	0.16995	0.0305
1661	18861	Berea_sister	random	1e4	323	40	0.180936	0.181609	0.031	0.165031	0.168171	0.031	0.165168	0.16588	0.031	0.170378	0.171887	0.031
1662	18862	Berea_sister	random	1e4	323	40	0.181645	0.182318	0.0315	0.168594	0.169005	0.0315	0.166767	0.164253	0.0315	0.172335	0.171859	0.0315
1663	18863	Berea_sister	random	1e4	323	40	0.182266	0.182939	0.032	0.169774	0.170185	0.032	0.164647	0.165137	0.032	0.172229	0.172754	0.032
1664	18864	Berea_sister	random	1e4	323	40	0.182919	0.183593	0.0325	0.170562	0.170975	0.0325	0.165567	0.166057	0.0325	0.173016	0.173542	0.0325
1665	18865	Berea_sister	random	1e4	323	40	0.183638	0.184312	0.033	0.171331	0.171745	0.033	0.166271	0.166762	0.033	0.173747	0.174273	0.033
1666	18866	Berea_sister	random	1e4	323	40	0.184319	0.184992	0.0335	0.172129	0.172544	0.0335	0.166933	0.167425	0.0335	0.17446	0.174987	0.0335
1667	18867	Berea_sister	random	1e4	323	40	0.184946	0.185619	0.034	0.173036	0.173453	0.034	0.16761	0.168843	0.034	0.175197	0.175972	0.034
1668	18868	Berea_sister	random	1e4	323	40	0.185558	0.186232	0.0345	0.173985	0.174403	0.0345	0.16897	0.169477	0.0345	0.176171	0.176704	0.0345
1669	18869	Berea_sister	random	1e4	323	40	0.186186	0.18686	0.035	0.175133	0.175552	0.035	0.169704	0.170231	0.035	0.177008	0.177548	0.035
1670	18870	Berea_sister	random	1e4	323	40	0.186644	0.18732	0.0355	0.176405	0.176826	0.0355	0.170379	0.170926	0.0355	0.17781	0.178357	0.0355
1671	18871	Berea_sister	random	1e4	323	40	0.187101	0.189071	0.036	0.177531	0.177953	0.036	0.171089	0.171637	0.036	0.178574	0.179553	0.036
1672	18872	Berea_sister	random	1e4	323	40	0.188822	0.189505	0.0365	0.178829	0.179252	0.0365	0.172135	0.172684	0.0365	0.179929	0.18048	0.0365
1673	18873	Berea_sister	random	1e4	323	40	0.189278	0.189961	0.037	0.179896	0.18032	0.037	0.173043	0.173593	0.037	0.180739	0.181291	0.037
1674	18874	Berea_sister	random	1e4	323	40	0.189799	0.190484	0.0375	0.180941	0.18139	0.0375	0.17431	0.17486	0.0375	0.181683	0.182245	0.0375
1675	18875	Berea_sister	random	1e4	323	40	0.190241	0.190928	0.038	0.181875	0.182347	0.038	0.175638	0.176189	0.038	0.182585	0.183154	0.038
1676	18876	Berea_sister	random	1e4	323	40	0.190741	0.191429	0.0385	0.182693	0.185367	0.0385	0.176682	0.177233	0.0385	0.183372	0.184677	0.0385
1677	18877	Berea_sister	random	1e4	323	40	0.191111	0.191801	0.039	0.185689	0.186185	0.039	0.17759	0.178142	0.039	0.184797	0.185376	0.039
1678	18878	Berea_sister	random	1e4	323	40	0.191479	0.192171	0.0395	0.186495	0.186994	0.0395	0.178538	0.179099	0.0395	0.185504	0.186088	0.0395
1679	18879	Berea_sister	random	1e4	323	40	0.19185	0.192544	0.04	0.18732	0.18782	0.04	0.179589	0.180169	0.04	0.186253	0.186844	0.04
1680	18880	Berea_sister	random	1e4	323	40	0.192234	0.192929	0.0405	0.188448	0.18895	0.0405	0.180406	0.181008	0.0405	0.187029	0.187629	0.0405
1681	18881	Berea_sister	random	1e4	323	40	0.192552	0.193247	0.041	0.190054	0.190558	0.041	0.181266	0.181881	0.041	0.187957	0.188562	0.041
1682	18882	Berea_sister	random	1e4	323	40	0.192829	0.193525	0.0415	0.1915	0.192006	0.0415	0.182022	0.182638	0.0415	0.188784	0.18939	0.0415
1683	18883	Berea_sister	random	1e4	323	40	0.193081	0.193777	0.042	0.192751	0.193259	0.042	0.182809	0.183425	0.042	0.189547	0.190154	0.042
1684	18884	Berea_sister	random	1e4	323	40	0.193348	0.194045	0.0425	0.1942	0.194566	0.0425	0.183568	0.184185	0.0425	0.190372	0.190932	0.0425
1685	18885	Berea_sister	random	1e4	323	40	0.193603	0.194301	0.043	0.19556	0.196109	0.043	0.184378	0.184995	0.043	0.19118	0.191802	0.043
1686	18886	Berea_sister	random	1e4	323	40	0.193842	0.194541	0.0435	0.196583	0.197135	0.0435	0.18527	0.185303	0.0435	0.191898	0.192326	0.0435
1687	18887	Berea_sister	random	1e4	323	40	0.194099	0.194799	0.044	0.197554	0.198107	0.044	0.185386	0.186024	0.044	0.192346	0.192977	0.044
1688	18888	Berea_sister	random	1e4	323	40	0.194339	0.193875	0.0445	0.19843	0.198985	0.0445	0.18606	0.1867	0.0445	0.192943	0.193187	0.0445
1689	18889	Berea_sister	random	1e4	323	40	0.193342	0.194059	0.045	0.199041	0.199599	0.045	0.186716	0.187356	0.045	0.193033	0.193671	0.045
1690	18890	Berea_sister	random	1e4	323	40	0.193519	0.194238	0.0455	0.199769	0.200329	0.0455	0.187392	0.188033	0.0455	0.19356	0.1942	0.0455
1691	18891	Berea_sister	random	1e4	323	40	0.193701	0.194421	0.046	0.20045	0.201011	0.046	0.188284	0.188927	0.046	0.194145	0.194786	0.046
1692	18892	Berea_sister	random	1e4	323	40	0.19387	0.194592	0.0465	0.201078	0.205291	0.0465	0.189046	0.189689	0.0465	0.194664	0.196524	0.0465
1693	18893	Berea_sister	random	1e4	323	40	0.194038	0.194762	0.047	0.205194	0.205788	0.047	0.189625	0.190269	0.047	0.196286	0.19694	0.047
1694	18894	Berea_sister	random	1e4	323	40	0.194185	0.19491	0.0475	0.205608	0.206204	0.0475	0.190073	0.190718	0.0475	0.196622	0.197277	0.0475
1695	18895	Berea_sister	random	1e4	323	40	0.194315	0.195042	0.048	0.205979	0.206577	0.048	0.190448	0.191094	0.048	0.196914	0.197571	0.048
1696	18896	Berea_sister	random	1e4	323	40	0.194444	0.195172	0.0485	0.206285	0.206886	0.0485	0.190945	0.191592	0.0485	0.197225	0.197884	0.0485
1697	18897	Berea_sister	random	1e4	323	40	0.194563	0.195293	0.049	0.206635	0.207239	0.049	0.191365	0.192013	0.049	0.197521	0.198182	0.049
1698	18898	Berea_sister	random	1e4	323	40	0.194689	0.19542	0.0495	0.206976	0.207583	0.0495	0.191642	0.192291	0.0495	0.197769	0.198431	0.0495
1699	18899	Berea_sister	random	1e4	323	40	0.194794	0.195527	0.05	0.207421	0.208031	0.05	0.191958	0.192607	0.05	0.198057	0.198722	0.05
1700	18900	Berea_sister	random	1e4	323	40	0.194948	0.195683	0.0505	0.207842	0.208455	0.0505	0.192251	0.192901	0.0505	0.198347	0.199013	0.0505
1701	18901	Berea_sister	random	1e4	323	40	0.195056	0.195793	0.051	0.208217	0.208832	0.051	0.192558	0.193209	0.051	0.19861	0.199278	0.051
1702	18902	Berea_sister	random	1e4	323	40	0.195156	0.195894	0.0515	0.208726	0.209344	0.0515	0.19285	0.193502	0.0515	0.19891	0.19958	0.0515
1703	18903	Berea_sister	random	1e4	323	40	0.195242	0.195982	0.052	0.209035	0.209656	0.052	0.193147	0.1938	0.052	0.199141	0.199813	0.052
1704	18904	Berea_sister	random	1e4	323	40	0.195322	0.196064	0.0525	0.209312	0.209936	0.0525	0.193446	0.1941	0.0525	0.19936	0.200033	0.0525
1705	18905	Berea_sister	random	1e4	323	40	0.195404	0.196147	0.053	0.209591	0.210218	0.053	0.193746	0.1944	0.053	0.19958	0.200255	0.053
1706	18906	Berea_sister	random	1e4	323	40	0.195498	0.196244	0.0535	0.209864	0.210494	0.0535	0.19398	0.194636	0.0535	0.199781	0.200458	0.0535
1707	18907	Berea_sister	random	1e4	323	40	0.195609	0.196356	0.054	0.210222	0.210856	0.054	0.194268	0.194924	0.054	0.200033	0.200712	0.054
1708	18908	Berea_sister	random	1e4	323	40	0.195717	0.196466	0.0545	0.210435	0.211072	0.0545	0.194634	0.195292	0.0545	0.200262	0.200943	0.0545
1709	18909	Berea_sister	random	1e4	323	40	0.195838	0.196589	0.055	0.210638	0.211278	0.055	0.194915	0.195573	0.055	0.200464	0.201147	0.055
1710	18910	Berea_sister	random	1e4	323	40	0.195965	0.196718	0.0555	0.210895	0.211538	0.0555	0.195286	0.195945	0.0555	0.200715	0.201401	0.0555
1711	18911	Berea_sister	random	1e4	323	40	0.196044	0.196799	0.056	0.211057	0.211703	0.056	0.195733	0.196392	0.056	0.200944	0.201631	0.056
1712	18912	Berea_sister	random	1e4	323	40	0.196114	0.19687	0.0565	0.21122	0.21187	0.0565	0.196111	0.196771	0.0565	0.201148	0.201837	0.0565
1713	18913	Berea_sister	random	1e4	323	40	0.196182	0.196941	0.057	0.211397	0.212049	0.057	0.196299	0.19696	0.057	0.201293	0.201984	0.057
1714	18914	Berea_sister	random	1e4	323	40	0.19625	0.197011	0.0575	0.211621	0.212277	0.0575	0.196461	0.197123	0.0575	0.201444	0.202137	0.0575
1715	18915	Berea_sister	random	1e4	323	40	0.196315	0.197077	0.058	0.211872	0.21253	0.058	0.196669	0.197332	0.058	0.201619	0.202313	0.058
1716	18916	Berea_sister	random	1e4	323	40	0.196378	0.197142	0.0585	0.212072	0.212734	0.0585	0.196818	0.197482	0.0585	0.201756	0.202453	0.0585
1717	18917	Berea_sister	random	1e4	323	40	0.196441	0.197208	0.059	0.212267	0.212932	0.059	0.196955	0.19762	0.059	0.201888	0.202587	0.059
1718	18918	Berea_sister	random	1e4	323	40	0.196497	0.197266	0.0595	0.212443	0.213111	0.0595	0.197091	0.197757	0.0595	0.20201	0.202711	0.0595
1719	18919	Berea_sister	random	1e4	323	40	0.196552	0.197323	0.06	0.212651	0.213323	0.06	0.197224	0.197891	0.06	0.202143	0.202845	0.06
1720	18920	Berea_sister	random	1e4	323	40	0.196606	0.197378	0.0605	0.212833	0.213508	0.0605	0.197353	0.19802	0.0605	0.202264	0.202969	0.0605
1721	18921	Berea_sister	random	1e4	323	40	0.196663	0.197437	0.061	0.213005	0.213683	0.061	0.197473	0.198141	0.061	0.20238	0.203087	0.061
1722	18922	Berea_sister	random	1e4	323	40	0.19674	0.197517	0.0615	0.213159	0.21384	0.0615	0.197587	0.198256	0.0615	0.202495	0.203204	0.0615
1723	18923	Berea_sister	random	1e4	323	40	0.196806	0.197585	0.062	0.213334	0.214018	0.062	0.197691	0.198362	0.062	0.202611	0.203322	0.062
1724	18924	Berea_sister	random	1e4	323	40	0.196858	0.197639	0.0625	0.213492	0.214179	0.0625	0.197797	0.198469	0.0625	0.202716	0.203429	0.0625
1725	18925	Berea_sister	random	1e4	323	40	0.196908	0.197692	0.063	0.213629	0.21432	0.063	0.197882	0.198555	0.063	0.202807	0.203522	0.063
1726	18926	Berea_sister	random	1e4	323	40	0.196956	0.197743	0.0635	0.213774	0.214468	0.0635	0.197969	0.198642	0.0635	0.2029	0.203618	0.0635
1727	18927	Berea_sister	random	1e4	323	40	0.197006	0.197795	0.064	0.213929	0.214625	0.064	0.198051	0.198725	0.064	0.202995	0.203715	0.064
1728	18928	Berea_sister	random	1e4	323	40	0.197065	0.197856	0.0645	0.214072	0.214772	0.0645	0.198131	0.198807	0.0645	0.203089	0.203812	0.0645
1729	18929	Berea_sister	random	1e4	323	40	0.197129	0.197923	0.065	0.214204	0.214907	0.065	0.198209	0.198886	0.065	0.203181	0.203905	0.065
1730	18930	Berea_sister	random	1e4	323	40	0.197182	0.197979	0.0655	0.214332	0.215039	0.0655	0.198296	0.198974	0.0655	0.20327	0.203997	0.0655
1731	18931	Berea_sister	random	1e4	323	40	0.197248	0.198047	0.066	0.214425	0.215136	0.066	0.198381	0.19906	0.066	0.203351	0.204081	0.066
1732	18932	Berea_sister	random	1e4	323	40	0.197322	0.198124	0.0665	0.214498	0.215213	0.0665	0.198474	0.199155	0.0665	0.203432	0.204164	0.0665
1733	18933	Berea_sister	random	1e4	323	40	0.197411	0.198215	0.067	0.214565	0.215283	0.067	0.198567	0.199248	0.067	0.203514	0.204249	0.067
1734	18934	Berea_sister	random	1e4	323	40	0.197513	0.198319	0.0675	0.214648	0.21537	0.0675	0.198665	0.199348	0.0675	0.203609	0.204346	0.0675
1735	18935	Berea_sister	random	1e4	323	40	0.197591	0.1984	0.068	0.214729	0.215455	0.068	0.198754	0.199437	0.068	0.203691	0.204431	0.068
1736	18936	Berea_sister	random	1e4	323	40	0.197703	0.198515	0.0685	0.214822	0.215552	0.0685	0.198835	0.199519	0.0685	0.203787	0.204529	0.0685
1737	18937	Berea_sister	random	1e4	323	40	0.197864	0.198678	0.069	0.214955	0.21569	0.069	0.198914	0.1996	0.069	0.203911	0.204656	0.069
1738	18938	Berea_sister	random	1e4	323	40	0.198023	0.19884	0.0695	0.215066	0.215804	0.0695	0.19899	0.199677	0.0695	0.204027	0.204774	0.0695
1739	18939	Berea_sister	random	1e4	323	40	0.198095	0.198915	0.07	0.215134	0.215876	0.07	0.199079	0.199767	0.07	0.204103	0.204853	0.07
1740	18940	Berea_sister	random	1e4	323	40	0.198164	0.198986	0.0705	0.215197	0.215943	0.0705	0.199183	0.199876	0.0705	0.204181	0.204935	0.0705
1741	18941	Berea_sister	random	1e4	323	40	0.198234	0.19906	0.071	0.21526	0.216009	0.071	0.19927	0.199971	0.071	0.204255	0.205013	0.071
1742	18942	Berea_sister	random	1e4	323	40	0.198345	0.199173	0.0715	0.215314	0.216068	0.0715	0.19937	0.200076	0.0715	0.204343	0.205105	0.0715
1743	18943	Berea_sister	random	1e4	323	40	0.198464	0.199295	0.072	0.215369	0.216126	0.072	0.199452	0.20016	0.072	0.204428	0.205194	0.072
1744	18944	Berea_sister	random	1e4	323	40	0.198586	0.199419	0.0725	0.215418	0.216179	0.0725	0.199531	0.200241	0.0725	0.204512	0.20528	0.0725
1745	18945	Berea_sister	random	1e4	323	40	0.198708	0.199544	0.073	0.215459	0.216224	0.073	0.199614	0.200325	0.073	0.204593	0.205364	0.073
1746	18946	Berea_sister	random	1e4	323	40	0.198814	0.199653	0.0735	0.2155	0.216269	0.0735	0.199695	0.200408	0.0735	0.20467	0.205443	0.0735
1747	18947	Berea_sister	random	1e4	323	40	0.198924	0.199765	0.074	0.215541	0.216315	0.074	0.199773	0.200488	0.074	0.204746	0.205523	0.074
1748	18948	Berea_sister	random	1e4	323	40	0.199143	0.199988	0.0745	0.215584	0.216361	0.0745	0.199843	0.200559	0.0745	0.204857	0.205636	0.0745
1749	18949	Berea_sister	random	1e4	323	40	0.199427	0.200274	0.075	0.21565	0.216431	0.075	0.199916	0.200634	0.075	0.204997	0.20578	0.075
1750	18950	Berea_sister	random	1e4	323	40	0.199595	0.200445	0.0755	0.215695	0.216481	0.0755	0.199987	0.200707	0.0755	0.205092	0.205878	0.0755
1751	18951	Berea_sister	random	1e4	323	40	0.199735	0.200588	0.076	0.215739	0.216529	0.076	0.200086	0.200808	0.076	0.205186	0.205975	0.076
1752	18952	Berea_sister	random	1e4	323	40	0.199866	0.200722	0.0765	0.215782	0.216577	0.0765	0.200236	0.20096	0.0765	0.205295	0.206087	0.0765
1753	18953	Berea_sister	random	1e4	323	40	0.200089	0.200948	0.077	0.215853	0.216653	0.077	0.200318	0.201044	0.077	0.20542	0.206215	0.077
1754	18954	Berea_sister	random	1e4	323	40	0.200462	0.201323	0.0775	0.215892	0.216696	0.0775	0.200394	0.201122	0.0775	0.205582	0.206381	0.0775
1755	18955	Berea_sister	random	1e4	323	40	0.200806	0.201671	0.078	0.215927	0.216737	0.078	0.200474	0.201204	0.078	0.205736	0.206537	0.078
1756	18956	Berea_sister	random	1e4	323	40	0.201273	0.202141	0.0785	0.215957	0.216772	0.0785	0.200545	0.201277	0.0785	0.205925	0.20673	0.0785
1757	18957	Berea_sister	random	1e4	323	40	0.201534	0.202404	0.079	0.215986	0.216807	0.079	0.200611	0.201345	0.079	0.206044	0.206852	0.079
1758	18958	Berea_sister	random	1e4	323	40	0.201683	0.202556	0.0795	0.216015	0.216841	0.0795	0.200677	0.201413	0.0795	0.206125	0.206937	0.0795
1759	18959	Berea_sister	random	1e4	323	40	0.201812	0.202688	0.08	0.216044	0.216876	0.08	0.20074	0.201478	0.08	0.206199	0.207014	0.08
1760	18960	Berea_sister	random	1e4	323	40	0.20193	0.202809	0.0805	0.216074	0.216911	0.0805	0.200802	0.201542	0.0805	0.206268	0.207087	0.0805
1761	18961	Berea_sister	random	1e4	323	40	0.20204	0.202922	0.081	0.216103	0.216946	0.081	0.200866	0.201607	0.081	0.206336	0.207158	0.081
1762	18962	Berea_sister	random	1e4	323	40	0.202139	0.203023	0.0815	0.216132	0.21698	0.0815	0.200955	0.201699	0.0815	0.206409	0.207234	0.0815
1763	18963	Berea_sister	random	1e4	323	40	0.202268	0.203156	0.082	0.216162	0.217015	0.082	0.201023	0.201768	0.082	0.206484	0.207313	0.082
1764	18964	Berea_sister	random	1e4	323	40	0.202404	0.203294	0.0825	0.216199	0.217058	0.0825	0.201066	0.201814	0.0825	0.206556	0.207389	0.0825
1765	18965	Berea_sister	random	1e4	323	40	0.202529	0.203422	0.083	0.216229	0.217094	0.083	0.201108	0.201858	0.083	0.206622	0.207458	0.083
1766	18966	Berea_sister	random	1e4	323	40	0.202815	0.20371	0.0835	0.216255	0.217125	0.0835	0.20115	0.201902	0.0835	0.20674	0.207579	0.0835
1767	18967	Berea_sister	random	1e4	323	40	0.20308	0.203978	0.084	0.21628	0.217156	0.084	0.201192	0.201945	0.084	0.206851	0.207693	0.084
1768	18968	Berea_sister	random	1e4	323	40	0.203262	0.204163	0.0845	0.216306	0.217187	0.0845	0.201236	0.201991	0.0845	0.206935	0.20778	0.0845
1769	18969	Berea_sister	random	1e4	323	40	0.203411	0.204315	0.085	0.216332	0.217218	0.085	0.201278	0.202036	0.085	0.207007	0.207856	0.085
1770	18970	Berea_sister	random	1e4	323	40	0.203519	0.204426	0.0855	0.216357	0.217249	0.0855	0.20132	0.20208	0.0855	0.207065	0.207918	0.0855
1771	18971	Berea_sister	random	1e4	323	40	0.203663	0.204572	0.086	0.216383	0.21728	0.086	0.201362	0.202124	0.086	0.207136	0.207992	0.086
1772	18972	Berea_sister	random	1e4	323	40	0.203795	0.204707	0.0865	0.216409	0.217311	0.0865	0.201406	0.20217	0.0865	0.207203	0.208063	0.0865
1773	18973	Berea_sister	random	1e4	323	40	0.203911	0.204827	0.087	0.216434	0.217343	0.087	0.201447	0.202213	0.087	0.207264	0.208127	0.087
1774	18974	Berea_sister	random	1e4	323	40	0.204013	0.204932	0.0875	0.216461	0.217375	0.0875	0.201487	0.202256	0.0875	0.20732	0.208188	0.0875
1775	18975	Berea_sister	random	1e4	323	40	0.2041	0.205023	0.088	0.216489	0.217409	0.088	0.201525	0.202296	0.088	0.207372	0.208242	0.088
1776	18976	Berea_sister	random	1e4	323	40	0.204197	0.205123	0.0885	0.216521	0.217445	0.0885	0.201565	0.202338	0.0885	0.207428	0.208302	0.0885
1777	18977	Berea_sister	random	1e4	323	40	0.204296	0.205225	0.089	0.216549	0.217479	0.089	0.201606	0.202381	0.089	0.207484	0.208362	0.089
1778	18978	Berea_sister	random	1e4	323	40	0.2044	0.205382	0.0895	0.216577	0.217513	0.0895	0.201646	0.202423	0.0895	0.207541	0.208439	0.0895
1779	18979	Berea_sister	random	1e4	323	40	0.204657	0.203735	0.09	0.216609	0.21755	0.09	0.201685	0.202465	0.09	0.20765	0.207917	0.09
1780	18980	Berea_sister	random	1e4	323	40	0.202767	0.203801	0.0905	0.216645	0.217592	0.0905	0.201722	0.202503	0.0905	0.207045	0.207965	0.0905
1781	18981	Berea_sister	random	1e4	323	40	0.20283	0.203867	0.091	0.216679	0.217632	0.091	0.201758	0.202542	0.091	0.207089	0.208014	0.091
1782	18982	Berea_sister	random	1e4	323	40	0.202898	0.203939	0.0915	0.216713	0.21767	0.0915	0.201794	0.20258	0.0915	0.207135	0.208063	0.0915
1783	18983	Berea_sister	random	1e4	323	40	0.20297	0.204015	0.092	0.216751	0.217714	0.092	0.201829	0.202617	0.092	0.207183	0.208115	0.092
1784	18984	Berea_sister	random	1e4	323	40	0.203041	0.20409	0.0925	0.216796	0.217764	0.0925	0.201864	0.202655	0.0925	0.207234	0.20817	0.0925
1785	18985	Berea_sister	random	1e4	323	40	0.203116	0.204169	0.093	0.216842	0.217815	0.093	0.201898	0.202691	0.093	0.207286	0.208225	0.093
1786	18986	Berea_sister	random	1e4	323	40	0.203185	0.204242	0.0935	0.21689	0.217868	0.0935	0.201933	0.202728	0.0935	0.207336	0.208279	0.0935
1787	18987	Berea_sister	random	1e4	323	40	0.203252	0.204313	0.094	0.216938	0.217921	0.094	0.201971	0.202768	0.094	0.207387	0.208334	0.094
1788	18988	Berea_sister	random	1e4	323	40	0.203336	0.204401	0.0945	0.216986	0.217974	0.0945	0.202001	0.202801	0.0945	0.207441	0.208392	0.0945
1789	18989	Berea_sister	random	1e4	323	40	0.203466	0.204535	0.095	0.217028	0.218021	0.095	0.202031	0.202833	0.095	0.207508	0.208463	0.095
1790	18990	Berea_sister	random	1e4	323	40	0.203595	0.204669	0.0955	0.217067	0.218066	0.0955	0.20206	0.202864	0.0955	0.207574	0.208533	0.0955
1791	18991	Berea_sister	random	1e4	323	40	0.2037	0.204778	0.096	0.217105	0.218109	0.096	0.202087	0.202893	0.096	0.207631	0.208593	0.096
1792	18992	Berea_sister	random	1e4	323	40	0.203802	0.204884	0.0965	0.217138	0.218148	0.0965	0.202115	0.202924	0.0965	0.207685	0.208652	0.0965
1793	18993	Berea_sister	random	1e4	323	40	0.203896	0.204982	0.097	0.217173	0.218189	0.097	0.202144	0.202955	0.097	0.207738	0.208709	0.097
1794	18994	Berea_sister	random	1e4	323	40	0.204076	0.205169	0.0975	0.217204	0.218226	0.0975	0.202172	0.202985	0.0975	0.207818	0.208793	0.0975
1795	18995	Berea_sister	random	1e4	323	40	0.204404	0.205503	0.098	0.217304	0.218331	0.098	0.202201	0.203016	0.098	0.20797	0.20895	0.098
1796	18996	Berea_sister	random	1e4	323	40	0.204584	0.205687	0.0985	0.217337	0.218369	0.0985	0.202228	0.203046	0.0985	0.20805	0.209034	0.0985
1797	18997	Berea_sister	random	1e4	323	40	0.204793	0.2059	0.099	0.21738	0.218418	0.099	0.202254	0.203073	0.099	0.208142	0.20913	0.099
1798	18998	Berea_sister	random	1e4	323	40	0.205059	0.206171	0.0995	0.217417	0.218459	0.0995	0.202279	0.203101	0.0995	0.208252	0.209244	0.0995
1799	18999	Berea_sister	random	1e4	323	40	0.205325	0.206441	0.1	0.217449	0.218497	0.1	0.202305	0.203129	0.1	0.20836	0.209356	0.1
1800	19000	Berea_sister	random	1e4	323	40	0.205537	0.206657	0.1005	0.217481	0.218534	0.1005	0.202329	0.203156	0.1005	0.208449	0.209449	0.1005
1801	19001	Berea_sister	random	1e4	323	40	0.20571	0.206834	0.101	0.217513	0.218571	0.101	0.202353	0.203182	0.101	0.208525	0.209529	0.101
1802	19002	Berea_sister	random	1e4	323	40	0.205864	0.206993	0.1015	0.217545	0.218609	0.1015	0.20238	0.203211	0.1015	0.208596	0.209604	0.1015
1803	19003	Berea_sister	random	1e4	323	40	0.206023	0.207156	0.102	0.217583	0.218653	0.102	0.202404	0.203238	0.102	0.20867	0.209682	0.102
1804	19004	Berea_sister	random	1e4	323	40	0.206146	0.207283	0.1025	0.217624	0.218698	0.1025	0.202428	0.203264	0.1025	0.208733	0.209748	0.1025
1805	19005	Berea_sister	random	1e4	323	40	0.206239	0.20738	0.103	0.217668	0.218748	0.103	0.202454	0.203292	0.103	0.208787	0.209807	0.103
1806	19006	Berea_sister	random	1e4	323	40	0.206291	0.207436	0.1035	0.217708	0.218794	0.1035	0.202482	0.203323	0.1035	0.208827	0.209851	0.1035
1807	19007	Berea_sister	random	1e4	323	40	0.206348	0.207497	0.104	0.217749	0.21884	0.104	0.20251	0.203353	0.104	0.208869	0.209897	0.104
1808	19008	Berea_sister	random	1e4	323	40	0.20641	0.207595	0.1045	0.21779	0.224201	0.1045	0.202545	0.203391	0.1045	0.208915	0.211729	0.1045
1809	19009	Berea_sister	random	1e4	323	40	0.206469	0.207691	0.105	0.223075	0.224235	0.105	0.202579	0.203426	0.105	0.210707	0.211784	0.105
1810	19010	Berea_sister	random	1e4	323	40	0.206568	0.207794	0.1055	0.223102	0.224267	0.1055	0.202605	0.203455	0.1055	0.210758	0.211839	0.1055
1811	19011	Berea_sister	random	1e4	323	40	0.206636	0.207866	0.106	0.223127	0.224298	0.106	0.202631	0.203484	0.106	0.210798	0.211883	0.106
1812	19012	Berea_sister	random	1e4	323	40	0.206654	0.207889	0.1065	0.223159	0.224336	0.1065	0.202674	0.20353	0.1065	0.210829	0.211918	0.1065
1813	19013	Berea_sister	random	1e4	323	40	0.206674	0.207913	0.107	0.223182	0.224364	0.107	0.202697	0.203555	0.107	0.210851	0.211944	0.107
1814	19014	Berea_sister	random	1e4	323	40	0.206687	0.207932	0.1075	0.223205	0.224393	0.1075	0.202718	0.203579	0.1075	0.21087	0.211968	0.1075
1815	19015	Berea_sister	random	1e4	323	40	0.206701	0.20795	0.108	0.223228	0.224422	0.108	0.202739	0.203602	0.108	0.210889	0.211991	0.108
1816	19016	Berea_sister	random	1e4	323	40	0.206714	0.207968	0.1085	0.223252	0.224451	0.1085	0.202759	0.203624	0.1085	0.210908	0.212014	0.1085
1817	19017	Berea_sister	random	1e4	323	40	0.206728	0.207986	0.109	0.223275	0.22448	0.109	0.202778	0.203646	0.109	0.210927	0.212037	0.109
1818	19018	Berea_sister	random	1e4	323	40	0.206741	0.208004	0.1095	0.223292	0.224503	0.1095	0.202798	0.203669	0.1095	0.210944	0.212059	0.1095
1819	19019	Berea_sister	random	1e4	323	40	0.206755	0.208022	0.11	0.223307	0.224524	0.11	0.202818	0.203691	0.11	0.21096	0.212079	0.11
1820	19020	Berea_sister	random	1e4	323	40	0.206768	0.20804	0.1105	0.223323	0.224545	0.1105	0.20285	0.203726	0.1105	0.21098	0.212103	0.1105
1821	19021	Berea_sister	random	1e4	323	40	0.206782	0.208058	0.111	0.223338	0.224566	0.111	0.202891	0.203769	0.111	0.211003	0.212131	0.111
1822	19022	Berea_sister	random	1e4	323	40	0.206795	0.208076	0.1115	0.223353	0.224587	0.1115	0.202936	0.203817	0.1115	0.211028	0.21216	0.1115
1823	19023	Berea_sister	random	1e4	323	40	0.206809	0.208094	0.112	0.223368	0.224607	0.112	0.202981	0.203865	0.112	0.211053	0.212189	0.112
1824	19024	Berea_sister	random	1e4	323	40	0.206823	0.208112	0.1125	0.223383	0.224628	0.1125	0.203023	0.20391	0.1125	0.211076	0.212217	0.1125
1825	19025	Berea_sister	random	1e4	323	40	0.206837	0.20813	0.113	0.223398	0.224649	0.113	0.203055	0.203945	0.113	0.211097	0.212241	0.113
1826	19026	Berea_sister	random	1e4	323	40	0.20685	0.208148	0.1135	0.223411	0.224668	0.1135	0.203079	0.203971	0.1135	0.211113	0.212263	0.1135
1827	19027	Berea_sister	random	1e4	323	40	0.206864	0.208166	0.114	0.223421	0.224685	0.114	0.2031	0.203996	0.114	0.211128	0.212282	0.114
1828	19028	Berea_sister	random	1e4	323	40	0.20688	0.208188	0.1145	0.223431	0.224701	0.1145	0.203121	0.20402	0.1145	0.211144	0.212303	0.1145
1829	19029	Berea_sister	random	1e4	323	40	0.206908	0.208219	0.115	0.22344	0.224718	0.115	0.203142	0.204045	0.115	0.211163	0.212327	0.115
1830	19030	Berea_sister	random	1e4	323	40	0.206929	0.208245	0.1155	0.22345	0.224734	0.1155	0.203164	0.204069	0.1155	0.211181	0.21235	0.1155
1831	19031	Berea_sister	random	1e4	323	40	0.206947	0.208268	0.116	0.22346	0.22475	0.116	0.203184	0.204093	0.116	0.211197	0.21237	0.116
1832	19032	Berea_sister	random	1e4	323	40	0.206968	0.208293	0.1165	0.22347	0.224767	0.1165	0.203204	0.204116	0.1165	0.211214	0.212392	0.1165
1833	19033	Berea_sister	random	1e4	323	40	0.206978	0.208308	0.117	0.22348	0.224783	0.117	0.203226	0.204141	0.117	0.211228	0.212411	0.117
1834	19034	Berea_sister	random	1e4	323	40	0.206988	0.208323	0.1175	0.22349	0.2248	0.1175	0.203246	0.204165	0.1175	0.211242	0.212429	0.1175
1835	19035	Berea_sister	random	1e4	323	40	0.206998	0.208337	0.118	0.2235	0.224816	0.118	0.203266	0.204188	0.118	0.211255	0.212447	0.118
1836	19036	Berea_sister	random	1e4	323	40	0.207008	0.208352	0.1185	0.22351	0.224832	0.1185	0.203288	0.204213	0.1185	0.211269	0.212466	0.1185
1837	19037	Berea_sister	random	1e4	323	40	0.207018	0.208366	0.119	0.22352	0.224848	0.119	0.203309	0.204238	0.119	0.211282	0.212484	0.119
1838	19038	Berea_sister	random	1e4	323	40	0.207028	0.208381	0.1195	0.223539	0.224873	0.1195	0.203327	0.204259	0.1195	0.211298	0.212504	0.1195
1839	19039	Berea_sister	random	1e4	323	40	0.207038	0.208395	0.12	0.223561	0.224901	0.12	0.203355	0.20429	0.12	0.211318	0.212529	0.12
1840	19040	Berea_sister	random	1e4	323	40	0.207048	0.20841	0.1205	0.223575	0.224922	0.1205	0.203392	0.20433	0.1205	0.211338	0.212554	0.1205
1841	19041	Berea_sister	random	1e4	323	40	0.207058	0.208424	0.121	0.223583	0.224937	0.121	0.203435	0.204376	0.121	0.211359	0.212579	0.121
1842	19042	Berea_sister	random	1e4	323	40	0.207068	0.208439	0.1215	0.223592	0.224952	0.1215	0.203467	0.204411	0.1215	0.211376	0.212601	0.1215
1843	19043	Berea_sister	random	1e4	323	40	0.207077	0.208453	0.122	0.223601	0.224968	0.122	0.203497	0.204444	0.122	0.211392	0.212621	0.122
1844	19044	Berea_sister	random	1e4	323	40	0.207087	0.208466	0.1225	0.22361	0.224983	0.1225	0.203525	0.204475	0.1225	0.211407	0.212641	0.1225
1845	19045	Berea_sister	random	1e4	323	40	0.207096	0.20848	0.123	0.223618	0.224998	0.123	0.203548	0.204502	0.123	0.211421	0.21266	0.123
1846	19046	Berea_sister	random	1e4	323	40	0.207105	0.208494	0.1235	0.223627	0.225014	0.1235	0.203572	0.204529	0.1235	0.211435	0.212679	0.1235
1847	19047	Berea_sister	random	1e4	323	40	0.207114	0.208507	0.124	0.223636	0.225029	0.124	0.203597	0.204557	0.124	0.211449	0.212698	0.124
1848	19048	Berea_sister	random	1e4	323	40	0.207123	0.208521	0.1245	0.223645	0.225045	0.1245	0.203636	0.204599	0.1245	0.211468	0.212722	0.1245
1849	19049	Berea_sister	random	1e4	323	40	0.207132	0.208534	0.125	0.223653	0.22506	0.125	0.203687	0.204653	0.125	0.211491	0.212749	0.125
1850	19050	Berea_sister	random	1e4	323	40	0.207141	0.208548	0.1255	0.223662	0.225075	0.1255	0.203724	0.204694	0.1255	0.211509	0.212772	0.1255
1851	19051	Berea_sister	random	1e4	323	40	0.20715	0.208562	0.126	0.223676	0.225096	0.126	0.203756	0.204729	0.126	0.211528	0.212796	0.126
1852	19052	Berea_sister	random	1e4	323	40	0.207161	0.208578	0.1265	0.223713	0.225139	0.1265	0.203787	0.204763	0.1265	0.211554	0.212827	0.1265
1853	19053	Berea_sister	random	1e4	323	40	0.207174	0.208595	0.127	0.223761	0.225194	0.127	0.203814	0.204793	0.127	0.211583	0.212861	0.127
1854	19054	Berea_sister	random	1e4	323	40	0.207187	0.208613	0.1275	0.223819	0.225259	0.1275	0.203841	0.204824	0.1275	0.211616	0.212898	0.1275
1855	19055	Berea_sister	random	1e4	323	40	0.20721	0.20864	0.128	0.223857	0.225303	0.128	0.203862	0.204848	0.128	0.211643	0.212931	0.128
1856	19056	Berea_sister	random	1e4	323	40	0.207219	0.208654	0.1285	0.223895	0.225348	0.1285	0.203889	0.204879	0.1285	0.211668	0.21296	0.1285
1857	19057	Berea_sister	random	1e4	323	40	0.207228	0.208667	0.129	0.223938	0.225397	0.129	0.20391	0.204904	0.129	0.211692	0.21299	0.129
1858	19058	Berea_sister	random	1e4	323	40	0.207237	0.208681	0.1295	0.223983	0.22545	0.1295	0.203942	0.20494	0.1295	0.211721	0.213024	0.1295
1859	19059	Berea_sister	random	1e4	323	40	0.207247	0.208695	0.13	0.224003	0.225477	0.13	0.203976	0.204978	0.13	0.211742	0.21305	0.13
1860	19060	Berea_sister	random	1e4	323	40	0.207256	0.208708	0.1305	0.224023	0.225503	0.1305	0.204014	0.20502	0.1305	0.211764	0.213077	0.1305
1861	19061	Berea_sister	random	1e4	323	40	0.207265	0.208722	0.131	0.224063	0.22555	0.131	0.204039	0.205048	0.131	0.211789	0.213107	0.131
1862	19062	Berea_sister	random	1e4	323	40	0.207274	0.208736	0.1315	0.224098	0.225592	0.1315	0.204091	0.205104	0.1315	0.211821	0.213144	0.1315
1863	19063	Berea_sister	random	1e4	323	40	0.207283	0.208749	0.132	0.224147	0.225648	0.132	0.204131	0.205149	0.132	0.211854	0.213182	0.132
1864	19064	Berea_sister	random	1e4	323	40	0.207292	0.208763	0.1325	0.224202	0.22571	0.1325	0.20418	0.205202	0.1325	0.211891	0.213225	0.1325
1865	19065	Berea_sister	random	1e4	323	40	0.207301	0.208777	0.133	0.224256	0.225771	0.133	0.204223	0.205248	0.133	0.211927	0.213265	0.133
1866	19066	Berea_sister	random	1e4	323	40	0.20731	0.20879	0.1335	0.224295	0.225818	0.1335	0.204258	0.205288	0.1335	0.211955	0.213299	0.1335
1867	19067	Berea_sister	random	1e4	323	40	0.207319	0.208804	0.134	0.224311	0.22584	0.134	0.20429	0.205324	0.134	0.211973	0.213323	0.134
1868	19068	Berea_sister	random	1e4	323	40	0.207327	0.208817	0.1345	0.224319	0.225855	0.1345	0.204329	0.205367	0.1345	0.211992	0.213346	0.1345
1869	19069	Berea_sister	random	1e4	323	40	0.207334	0.208828	0.135	0.224327	0.22587	0.135	0.204367	0.205409	0.135	0.212009	0.213369	0.135
1870	19070	Berea_sister	random	1e4	323	40	0.20734	0.208838	0.1355	0.224335	0.225885	0.1355	0.204407	0.205453	0.1355	0.212027	0.213392	0.1355
1871	19071	Berea_sister	random	1e4	323	40	0.207346	0.208849	0.136	0.224343	0.2259	0.136	0.204454	0.205503	0.136	0.212048	0.213418	0.136
1872	19072	Berea_sister	random	1e4	323	40	0.207352	0.20886	0.1365	0.224351	0.225915	0.1365	0.204492	0.205546	0.1365	0.212065	0.213441	0.1365
1873	19073	Berea_sister	random	1e4	323	40	0.207358	0.208871	0.137	0.224359	0.22593	0.137	0.204519	0.205577	0.137	0.212079	0.213459	0.137
1874	19074	Berea_sister	random	1e4	323	40	0.207364	0.208881	0.1375	0.224368	0.225945	0.1375	0.204553	0.205615	0.1375	0.212095	0.213481	0.1375
1875	19075	Berea_sister	random	1e4	323	40	0.207371	0.208892	0.138	0.224376	0.225961	0.138	0.204584	0.20565	0.138	0.21211	0.213501	0.138
1876	19076	Berea_sister	random	1e4	323	40	0.207377	0.208903	0.1385	0.224383	0.225975	0.1385	0.204617	0.205688	0.1385	0.212126	0.213522	0.1385
1877	19077	Berea_sister	random	1e4	323	40	0.207383	0.208914	0.139	0.22439	0.225988	0.139	0.204657	0.205731	0.139	0.212143	0.213545	0.139
1878	19078	Berea_sister	random	1e4	323	40	0.207389	0.208924	0.1395	0.224397	0.226002	0.1395	0.204708	0.205787	0.1395	0.212165	0.213571	0.1395
1879	19079	Berea_sister	random	1e4	323	40	0.207395	0.208935	0.14	0.224404	0.226016	0.14	0.204754	0.205837	0.14	0.212184	0.213596	0.14
1880	19080	Berea_sister	random	1e4	323	40	0.207401	0.208946	0.1405	0.224411	0.22603	0.1405	0.204798	0.205884	0.1405	0.212203	0.21362	0.1405
1881	19081	Berea_sister	random	1e4	323	40	0.207408	0.208957	0.141	0.224418	0.226044	0.141	0.204821	0.205911	0.141	0.212215	0.213637	0.141
1882	19082	Berea_sister	random	1e4	323	40	0.207414	0.208967	0.1415	0.224425	0.226058	0.1415	0.204849	0.205944	0.1415	0.212229	0.213656	0.1415
1883	19083	Berea_sister	random	1e4	323	40	0.20742	0.208978	0.142	0.224432	0.226072	0.142	0.204881	0.20598	0.142	0.212244	0.213677	0.142
1884	19084	Berea_sister	random	1e4	323	40	0.207426	0.208989	0.1425	0.224439	0.226086	0.1425	0.204912	0.206014	0.1425	0.212259	0.213696	0.1425
1885	19085	Berea_sister	random	1e4	323	40	0.207432	0.209	0.143	0.224446	0.2261	0.143	0.204941	0.206048	0.143	0.212273	0.213716	0.143
1886	19086	Berea_sister	random	1e4	323	40	0.207438	0.20901	0.1435	0.224453	0.226114	0.1435	0.204981	0.206091	0.1435	0.212291	0.213739	0.1435
1887	19087	Berea_sister	random	1e4	323	40	0.207445	0.209021	0.144	0.22446	0.226128	0.144	0.20502	0.206135	0.144	0.212308	0.213761	0.144
1888	19088	Berea_sister	random	1e4	323	40	0.207451	0.209032	0.1445	0.224467	0.226142	0.1445	0.205053	0.206171	0.1445	0.212323	0.213782	0.1445
1889	19089	Berea_sister	random	1e4	323	40	0.207457	0.209043	0.145	0.224474	0.226156	0.145	0.205085	0.206208	0.145	0.212339	0.213802	0.145
1890	19090	Berea_sister	random	1e4	323	40	0.207463	0.209053	0.1455	0.224481	0.22617	0.1455	0.205118	0.206246	0.1455	0.212354	0.213823	0.1455
1891	19091	Berea_sister	random	1e4	323	40	0.207469	0.209064	0.146	0.224488	0.226184	0.146	0.205147	0.206278	0.146	0.212368	0.213842	0.146
1892	19092	Berea_sister	random	1e4	323	40	0.207476	0.209075	0.1465	0.224495	0.226198	0.1465	0.205161	0.206297	0.1465	0.212377	0.213856	0.1465
1893	19093	Berea_sister	random	1e4	323	40	0.207482	0.209086	0.147	0.224502	0.226212	0.147	0.205175	0.206315	0.147	0.212386	0.213871	0.147
1894	19094	Berea_sister	random	1e4	323	40	0.207488	0.209096	0.1475	0.224509	0.226225	0.1475	0.20521	0.206354	0.1475	0.212402	0.213892	0.1475
1895	19095	Berea_sister	random	1e4	323	40	0.207494	0.209107	0.148	0.224516	0.226239	0.148	0.205235	0.206383	0.148	0.212415	0.21391	0.148
1896	19096	Berea_sister	random	1e4	323	40	0.2075	0.209118	0.1485	0.224523	0.226253	0.1485	0.205258	0.20641	0.1485	0.212427	0.213927	0.1485
1897	19097	Berea_sister	random	1e4	323	40	0.207506	0.209129	0.149	0.22453	0.226267	0.149	0.205283	0.20644	0.149	0.21244	0.213945	0.149
1898	19098	Berea_sister	random	1e4	323	40	0.207513	0.20914	0.1495	0.224537	0.226281	0.1495	0.205288	0.206449	0.1495	0.212446	0.213957	0.1495
1899	19099	Berea_sister	random	1e4	323	40	0.20752	0.209151	0.15	0.224544	0.226295	0.15	0.205293	0.206458	0.15	0.212452	0.213968	0.15
1900	19100	Berea_sister	random	1e4	323	40	0.207526	0.209163	0.1505	0.224551	0.226309	0.1505	0.205298	0.206467	0.1505	0.212458	0.213979	0.1505
1901	19101	Berea_sister	random	1e4	323	40	0.207533	0.209174	0.151	0.224558	0.226323	0.151	0.205303	0.206476	0.151	0.212465	0.213991	0.151
1902	19102	Berea_sister	random	1e4	323	40	0.20754	0.209185	0.1515	0.224565	0.226337	0.1515	0.205308	0.206485	0.1515	0.212471	0.214002	0.1515
1903	19103	Berea_sister	random	1e4	323	40	0.207548	0.209198	0.152	0.224572	0.226351	0.152	0.205312	0.206494	0.152	0.212477	0.214014	0.152
1904	19104	Berea_sister	random	1e4	323	40	0.207557	0.209212	0.1525	0.224579	0.226365	0.1525	0.205317	0.206503	0.1525	0.212484	0.214027	0.1525
1905	19105	Berea_sister	random	1e4	323	40	0.207567	0.209226	0.153	0.224586	0.226379	0.153	0.205322	0.206512	0.153	0.212492	0.214039	0.153
1906	19106	Berea_sister	random	1e4	323	40	0.207576	0.209239	0.1535	0.224593	0.226393	0.1535	0.205327	0.206521	0.1535	0.212498	0.214051	0.1535
1907	19107	Berea_sister	random	1e4	323	40	0.207584	0.209252	0.154	0.2246	0.226407	0.154	0.205332	0.20653	0.154	0.212505	0.214063	0.154
1908	19108	Berea_sister	random	1e4	323	40	0.207592	0.209265	0.1545	0.224607	0.226421	0.1545	0.205337	0.206539	0.1545	0.212512	0.214075	0.1545
1909	19109	Berea_sister	random	1e4	323	40	0.2076	0.209277	0.155	0.224614	0.232958	0.155	0.205341	0.206548	0.155	0.212518	0.216261	0.155
1910	19110	Berea_sister	random	1e4	323	40	0.207608	0.20929	0.1555	0.23104	0.232969	0.1555	0.205346	0.206556	0.1555	0.214665	0.216272	0.1555
1911	19111	Berea_sister	random	1e4	323	40	0.207617	0.209303	0.156	0.231043	0.23298	0.156	0.20535	0.206565	0.156	0.21467	0.216283	0.156
1912	19112	Berea_sister	random	1e4	323	40	0.207626	0.209317	0.1565	0.231047	0.232991	0.1565	0.205354	0.206573	0.1565	0.214676	0.216294	0.1565
1913	19113	Berea_sister	random	1e4	323	40	0.207635	0.209331	0.157	0.231051	0.233002	0.157	0.205359	0.206582	0.157	0.214682	0.216305	0.157
1914	19114	Berea_sister	random	1e4	323	40	0.207645	0.209345	0.1575	0.231055	0.233013	0.1575	0.205363	0.20659	0.1575	0.214687	0.216316	0.1575
1915	19115	Berea_sister	random	1e4	323	40	0.207653	0.209358	0.158	0.231058	0.233024	0.158	0.205368	0.206599	0.158	0.214693	0.216327	0.158
1916	19116	Berea_sister	random	1e4	323	40	0.207661	0.20937	0.1585	0.231062	0.233035	0.1585	0.205372	0.206608	0.1585	0.214698	0.216338	0.1585
1917	19117	Berea_sister	random	1e4	323	40	0.207669	0.209383	0.159	0.231066	0.233047	0.159	0.205376	0.206616	0.159	0.214704	0.216349	0.159
1918	19118	Berea_sister	random	1e4	323	40	0.207678	0.209397	0.1595	0.23107	0.233058	0.1595	0.205381	0.206625	0.1595	0.21471	0.21636	0.1595
1919	19119	Berea_sister	random	1e4	323	40	0.207686	0.20941	0.16	0.231073	0.233069	0.16	0.205388	0.206636	0.16	0.214716	0.216371	0.16
1920	19120	Berea_sister	random	1e4	323	40	0.207694	0.209422	0.1605	0.231077	0.23308	0.1605	0.205395	0.206647	0.1605	0.214722	0.216383	0.1605
1921	19121	Berea_sister	random	1e4	323	40	0.207701	0.209434	0.161	0.231081	0.233091	0.161	0.205402	0.206658	0.161	0.214728	0.216394	0.161
1922	19122	Berea_sister	random	1e4	323	40	0.207709	0.209446	0.1615	0.231085	0.233102	0.1615	0.205409	0.206669	0.1615	0.214734	0.216405	0.1615
1923	19123	Berea_sister	random	1e4	323	40	0.207716	0.209458	0.162	0.231088	0.233113	0.162	0.205416	0.20668	0.162	0.21474	0.216417	0.162
1924	19124	Berea_sister	random	1e4	323	40	0.207724	0.20947	0.1625	0.231092	0.233124	0.1625	0.205423	0.206691	0.1625	0.214746	0.216428	0.1625
1925	19125	Berea_sister	random	1e4	323	40	0.207731	0.209482	0.163	0.231096	0.233135	0.163	0.205427	0.2067	0.163	0.214751	0.216439	0.163
1926	19126	Berea_sister	random	1e4	323	40	0.207739	0.209494	0.1635	0.231103	0.233149	0.1635	0.20543	0.206706	0.1635	0.214757	0.21645	0.1635
1927	19127	Berea_sister	random	1e4	323	40	0.207746	0.209506	0.164	0.231111	0.233164	0.164	0.205432	0.206713	0.164	0.214763	0.216461	0.164
1928	19128	Berea_sister	random	1e4	323	40	0.207754	0.209518	0.1645	0.231119	0.23318	0.1645	0.205435	0.20672	0.1645	0.214769	0.216473	0.1645
1929	19129	Berea_sister	random	1e4	323	40	0.207765	0.209534	0.165	0.231127	0.233195	0.165	0.205437	0.206727	0.165	0.214777	0.216485	0.165
1930	19130	Berea_sister	random	1e4	323	40	0.207776	0.20955	0.1655	0.231135	0.233211	0.1655	0.20544	0.206734	0.1655	0.214784	0.216498	0.1655
1931	19131	Berea_sister	random	1e4	323	40	0.207788	0.209566	0.166	0.231139	0.233222	0.166	0.205442	0.20674	0.166	0.21479	0.216509	0.166
1932	19132	Berea_sister	random	1e4	323	40	0.207795	0.209578	0.1665	0.231142	0.233233	0.1665	0.205445	0.206747	0.1665	0.214794	0.216519	0.1665
1933	19133	Berea_sister	random	1e4	323	40	0.207802	0.20959	0.167	0.231146	0.233244	0.167	0.205447	0.206754	0.167	0.214798	0.216529	0.167
1934	19134	Berea_sister	random	1e4	323	40	0.207809	0.209602	0.1675	0.231149	0.233255	0.1675	0.20545	0.206761	0.1675	0.214803	0.216539	0.1675
1935	19135	Berea_sister	random	1e4	323	40	0.207816	0.209614	0.168	0.231153	0.233266	0.168	0.205452	0.206767	0.168	0.214807	0.216549	0.168
1936	19136	Berea_sister	random	1e4	323	40	0.207823	0.209626	0.1685	0.231156	0.233277	0.1685	0.205455	0.206774	0.1685	0.214811	0.216559	0.1685
1937	19137	Berea_sister	random	1e4	323	40	0.20783	0.209638	0.169	0.23116	0.233288	0.169	0.205457	0.206781	0.169	0.214816	0.216569	0.169
1938	19138	Berea_sister	random	1e4	323	40	0.207837	0.20965	0.1695	0.231163	0.233299	0.1695	0.20546	0.206788	0.1695	0.21482	0.216579	0.1695
1939	19139	Berea_sister	random	1e4	323	40	0.207845	0.209662	0.17	0.231164	0.233308	0.17	0.205462	0.206794	0.17	0.214823	0.216588	0.17
1940	19140	Berea_sister	random	1e4	323	40	0.207852	0.209674	0.1705	0.231164	0.233316	0.1705	0.205464	0.206801	0.1705	0.214827	0.216597	0.1705
1941	19141	Berea_sister	random	1e4	323	40	0.207859	0.209686	0.171	0.231165	0.233325	0.171	0.205467	0.206808	0.171	0.21483	0.216606	0.171
1942	19142	Berea_sister	random	1e4	323	40	0.207866	0.209698	0.1715	0.231166	0.233334	0.1715	0.205469	0.206815	0.1715	0.214834	0.216616	0.1715
1943	19143	Berea_sister	random	1e4	323	40	0.207873	0.20971	0.172	0.231167	0.233343	0.172	0.205475	0.206824	0.172	0.214838	0.216626	0.172
1944	19144	Berea_sister	random	1e4	323	40	0.20788	0.209721	0.1725	0.231168	0.233352	0.1725	0.205486	0.206839	0.1725	0.214844	0.216638	0.1725
1945	19145	Berea_sister	random	1e4	323	40	0.207887	0.209733	0.173	0.231169	0.233361	0.173	0.205492	0.20685	0.173	0.214849	0.216648	0.173
1946	19146	Berea_sister	random	1e4	323	40	0.207894	0.209745	0.1735	0.23117	0.23337	0.1735	0.205499	0.206861	0.1735	0.214854	0.216659	0.1735
1947	19147	Berea_sister	random	1e4	323	40	0.207902	0.209758	0.174	0.231171	0.233379	0.174	0.205506	0.206872	0.174	0.214859	0.21667	0.174
1948	19148	Berea_sister	random	1e4	323	40	0.207913	0.209775	0.1745	0.231172	0.233388	0.1745	0.205512	0.206882	0.1745	0.214866	0.216682	0.1745
1949	19149	Berea_sister	random	1e4	323	40	0.207919	0.209786	0.175	0.231172	0.233397	0.175	0.205519	0.206893	0.175	0.21487	0.216692	0.175
1950	19150	Berea_sister	random	1e4	323	40	0.207924	0.209796	0.1755	0.231173	0.233406	0.1755	0.205525	0.206904	0.1755	0.214874	0.216702	0.1755
1951	19151	Berea_sister	random	1e4	323	40	0.20793	0.209807	0.176	0.231174	0.233414	0.176	0.205532	0.206914	0.176	0.214879	0.216712	0.176
1952	19152	Berea_sister	random	1e4	323	40	0.207935	0.209817	0.1765	0.231184	0.233432	0.1765	0.205539	0.206925	0.1765	0.214886	0.216725	0.1765
1953	19153	Berea_sister	random	1e4	323	40	0.20794	0.209827	0.177	0.231196	0.233453	0.177	0.205548	0.206938	0.177	0.214895	0.21674	0.177
1954	19154	Berea_sister	random	1e4	323	40	0.207946	0.209838	0.1775	0.231209	0.233473	0.1775	0.205555	0.206951	0.1775	0.214903	0.216754	0.1775
1955	19155	Berea_sister	random	1e4	323	40	0.207951	0.209848	0.178	0.231221	0.233494	0.178	0.205557	0.206958	0.178	0.21491	0.216767	0.178
1956	19156	Berea_sister	random	1e4	323	40	0.207956	0.209859	0.1785	0.231234	0.233514	0.1785	0.20556	0.206965	0.1785	0.214917	0.216779	0.1785
1957	19157	Berea_sister	random	1e4	323	40	0.207962	0.209869	0.179	0.231246	0.233535	0.179	0.205562	0.206972	0.179	0.214923	0.216792	0.179
1958	19158	Berea_sister	random	1e4	323	40	0.207967	0.20988	0.1795	0.231259	0.233555	0.1795	0.205564	0.206979	0.1795	0.21493	0.216805	0.1795
1959	19159	Berea_sister	random	1e4	323	40	0.207972	0.20989	0.18	0.231266	0.233571	0.18	0.205567	0.206986	0.18	0.214935	0.216816	0.18
1960	19160	Berea_sister	random	1e4	323	40	0.207978	0.209901	0.1805	0.231267	0.233579	0.1805	0.205569	0.206993	0.1805	0.214938	0.216824	0.1805
1961	19161	Berea_sister	random	1e4	323	40	0.207983	0.209911	0.181	0.231267	0.233587	0.181	0.205571	0.207	0.181	0.21494	0.216833	0.181
1962	19162	Berea_sister	random	1e4	323	40	0.207988	0.209922	0.1815	0.231267	0.233596	0.1815	0.205573	0.207007	0.1815	0.214943	0.216841	0.1815
1963	19163	Berea_sister	random	1e4	323	40	0.207994	0.209932	0.182	0.231267	0.233604	0.182	0.205575	0.207013	0.182	0.214945	0.21685	0.182
1964	19164	Berea_sister	random	1e4	323	40	0.207999	0.209943	0.1825	0.231268	0.233612	0.1825	0.205578	0.20702	0.1825	0.214948	0.216858	0.1825
1965	19165	Berea_sister	random	1e4	323	40	0.208004	0.209953	0.183	0.231268	0.233621	0.183	0.20558	0.207027	0.183	0.214951	0.216867	0.183
1966	19166	Berea_sister	random	1e4	323	40	0.208009	0.209963	0.1835	0.231268	0.233629	0.1835	0.205582	0.207034	0.1835	0.214953	0.216875	0.1835
1967	19167	Berea_sister	random	1e4	323	40	0.208015	0.209974	0.184	0.231268	0.233637	0.184	0.205584	0.207041	0.184	0.214956	0.216884	0.184
1968	19168	Berea_sister	random	1e4	323	40	0.20802	0.209984	0.1845	0.231269	0.233645	0.1845	0.205586	0.207048	0.1845	0.214958	0.216892	0.1845
1969	19169	Berea_sister	random	1e4	323	40	0.208025	0.209995	0.185	0.231269	0.233654	0.185	0.205588	0.207055	0.185	0.214961	0.216901	0.185
1970	19170	Berea_sister	random	1e4	323	40	0.208031	0.210005	0.1855	0.231269	0.233662	0.1855	0.20559	0.207061	0.1855	0.214963	0.21691	0.1855
1971	19171	Berea_sister	random	1e4	323	40	0.208036	0.210016	0.186	0.231269	0.23367	0.186	0.205592	0.207068	0.186	0.214966	0.216918	0.186
1972	19172	Berea_sister	random	1e4	323	40	0.208041	0.210026	0.1865	0.23127	0.233678	0.1865	0.205595	0.207075	0.1865	0.214969	0.216927	0.1865
1973	19173	Berea_sister	random	1e4	323	40	0.208047	0.210037	0.187	0.23127	0.233687	0.187	0.205597	0.207082	0.187	0.214971	0.216935	0.187
1974	19174	Berea_sister	random	1e4	323	40	0.208053	0.210048	0.1875	0.23127	0.233695	0.1875	0.205599	0.207089	0.1875	0.214974	0.216944	0.1875
1975	19175	Berea_sister	random	1e4	323	40	0.208058	0.210059	0.188	0.23127	0.233703	0.188	0.205601	0.207096	0.188	0.214977	0.216952	0.188
1976	19176	Berea_sister	random	1e4	323	40	0.208064	0.209709	0.1885	0.231271	0.233711	0.1885	0.205603	0.207102	0.1885	0.214979	0.216841	0.1885
1977	19177	Berea_sister	random	1e4	323	40	0.207644	0.20972	0.189	0.231271	0.23372	0.189	0.205606	0.20711	0.189	0.21484	0.21685	0.189
1978	19178	Berea_sister	random	1e4	323	40	0.207649	0.20973	0.1895	0.231271	0.233728	0.1895	0.205609	0.207118	0.1895	0.214843	0.216858	0.1895
1979	19179	Berea_sister	random	1e4	323	40	0.207654	0.20974	0.19	0.231271	0.233736	0.19	0.205612	0.207126	0.19	0.214846	0.216867	0.19
1980	19180	Berea_sister	random	1e4	323	40	0.207659	0.20975	0.1905	0.231271	0.233744	0.1905	0.205615	0.207134	0.1905	0.214848	0.216876	0.1905
1981	19181	Berea_sister	random	1e4	323	40	0.207663	0.20976	0.191	0.231272	0.233753	0.191	0.205617	0.207141	0.191	0.214851	0.216884	0.191
1982	19182	Berea_sister	random	1e4	323	40	0.207668	0.20977	0.1915	0.231272	0.233761	0.1915	0.205619	0.207147	0.1915	0.214853	0.216893	0.1915
1983	19183	Berea_sister	random	1e4	323	40	0.207673	0.20978	0.192	0.231272	0.233769	0.192	0.205621	0.207154	0.192	0.214855	0.216901	0.192
1984	19184	Berea_sister	random	1e4	323	40	0.207678	0.20979	0.1925	0.231272	0.233778	0.1925	0.205623	0.207161	0.1925	0.214858	0.21691	0.1925
1985	19185	Berea_sister	random	1e4	323	40	0.207683	0.2098	0.193	0.231273	0.233786	0.193	0.205625	0.207168	0.193	0.21486	0.216918	0.193
1986	19186	Berea_sister	random	1e4	323	40	0.207688	0.20981	0.1935	0.231273	0.233794	0.1935	0.205626	0.207174	0.1935	0.214862	0.216926	0.1935
1987	19187	Berea_sister	random	1e4	323	40	0.207693	0.209821	0.194	0.231273	0.233802	0.194	0.205628	0.207181	0.194	0.214865	0.216935	0.194
1988	19188	Berea_sister	random	1e4	323	40	0.207698	0.209831	0.1945	0.231273	0.233811	0.1945	0.20563	0.207188	0.1945	0.214867	0.216943	0.1945
1989	19189	Berea_sister	random	1e4	323	40	0.207701	0.20984	0.195	0.231274	0.233819	0.195	0.205632	0.207195	0.195	0.214869	0.216951	0.195
1990	19190	Berea_sister	random	1e4	323	40	0.207705	0.209849	0.1955	0.231274	0.233827	0.1955	0.205635	0.207202	0.1955	0.214871	0.216959	0.1955
1991	19191	Berea_sister	random	1e4	323	40	0.207709	0.209858	0.196	0.231274	0.233835	0.196	0.205637	0.207209	0.196	0.214873	0.216967	0.196
1992	19192	Berea_sister	random	1e4	323	40	0.207713	0.209867	0.1965	0.231274	0.233844	0.1965	0.205639	0.207216	0.1965	0.214875	0.216976	0.1965
1993	19193	Berea_sister	random	1e4	323	40	0.207716	0.209876	0.197	0.231275	0.233852	0.197	0.20564	0.207223	0.197	0.214877	0.216983	0.197
1994	19194	Berea_sister	random	1e4	323	40	0.20772	0.209885	0.1975	0.231275	0.23386	0.1975	0.205642	0.207229	0.1975	0.214879	0.216991	0.1975
1995	19195	Berea_sister	random	1e4	323	40	0.207724	0.209894	0.198	0.231275	0.233868	0.198	0.205643	0.207235	0.198	0.214881	0.216999	0.198
1996	19196	Berea_sister	random	1e4	323	40	0.207727	0.209903	0.1985	0.231275	0.233877	0.1985	0.205644	0.207242	0.1985	0.214882	0.217007	0.1985
1997	19197	Berea_sister	random	1e4	323	40	0.207731	0.209912	0.199	0.231276	0.233885	0.199	0.205645	0.207248	0.199	0.214884	0.217015	0.199
1998	19198	Berea_sister	random	1e4	323	40	0.207735	0.209921	0.1995	0.231276	0.233893	0.1995	0.205647	0.207254	0.1995	0.214886	0.217023	0.1995
[truncated: 87,601 more rows]
